# Supplementary material for: Anillin propels myosin-independent constriction of actin rings
Source: Nat Commun. 2021 Jul 28;12:4595. doi: 10.1038/s41467-021-24474-1 (PMC8319318; doi:10.1038/s41467-021-24474-1)
Supplement: Supplementary file 13 — Source Data [file 41467_2021_24474_MOESM13_ESM.xlsx]

## Sheet: Fig. 1 C, D - Binding kinetics
Concentration [nmol/ml]	0.75	1.5	3	6	12			Concentration [nmol/ml]	0.6	1.2	2.4	6	12	24	60	120
k_obs (observed kinetic constant) [1/s]	0.0645084	0.0776408	0.112303	0.0741056	0.14742			Mean raw integrated steady-state density of anillin [a.u.]	1.72838	13.9851	35.6535	80.1829	108.681	126.178	171.956	207.633
Standard deviation of k_obs	0.0239314	0.0531336	0.00979096	0.0227446	0.0766688				2.06009	15.8855	46.0725	70.5696	110.277	131.435	211.103	134.317
									1.69144	10.9843	32.7512	37.2603	62.0673	74.9685	167.62	141.922
									1.00439	7.89081	26.2875	65.8605	84.7998	110.361	191.927	115.418
Concentration [nmol/ml]	Average steady-state mean density of anillin [a.u.]	Count	Standard deviation						4.39804	7.94767	53.9615	92.9986	132.136	94.5576	117.815	106.248
0.6	1.99195	12	0.937219						2.77391	6.0637	35.6817	60.4005	146.617	168.378	85.7915	135.571
1.2	8.69032	13	3.35585						0.733979	3.00884	18.1138	33.3933	97.2545	173.257	137.61	140.701
2.4	35.8343	12	8.91561						2.04437	7.46311	32.5614	75.2632	87.0627	118.838	117.632	152.368
6	66.4613	14	16.4721						1.50683	9.95892	36.0849	81.5716	51.2103	107.077	119.219	113.004
12	107.799	18	26.7535						2.11116	7.56368	37.2747	73.4103	120.276	76.8847	79.8689	148.733
24	134.069	20	36.0557						1.5525	7.89007	36.0848	68.4949	152.038	70.8996	78.6423	136.147
60	157.069	49	42.9756						2.29828	7.03868	39.4845	72.8068	111.963	178.326	123.343	119.026
120	156.548	39	56.2603							7.29369		67.1357	132.042	164.29	87.918	81.9206
												51.1096	118.852	145.664	199.896	131.509
													120.313	167.174	192.242	109.414
													110.532	185.595	205.082	82.8527
													112.394	156.398	156.452	127.041
													81.8614	155.622	115.862	110.075
														150.66	185.498	93.6859
														124.82	195.441	120.094
															212.778	141.451
															175.134	225.81
															191.478	184.993
															213.175	193.847
															202.526	151.629
															154.943	195.864
															133.471	87.5917
															200.568	98.9926
															142.474	107.073
															123.588	186.824
															108.571	199.837
															118.063	115.268
															159.137	198.419
															158.195	237.848
															239.365	216.284
															220.222	231.158
															202.883	233.083
															213.801	288.267
															158.486	303.444
															154.595
															161.124
															172.35
															132.865
															107.091
															88.2651
															92.4477
															160.048
															175.516
															182.296

## Sheet: Fig. 1 E - Binding curves
binding																														Unbinding
Concentration [umol/ml]	0.115312	Concentration [umol/ml]	0.115312	Concentration [umol/ml]	0.115312	Concentration [umol/ml]	0.230625	Concentration [umol/ml]	0.230625	Concentration [umol/ml]	0.230625	Concentration [umol/ml]	0.46125	Concentration [umol/ml]	0.46125	Concentration [umol/ml]	0.9225	Concentration [umol/ml]	0.9225	Concentration [umol/ml]	0.9225	Concentration [umol/ml]	0.9225	Concentration [umol/ml]	1.845	Concentration [umol/ml]	1.845	Concentration [umol/ml]	1.845	Concentration [umol/ml]	0.9225
Time [s]	Intensity [AU]	Time [s]	Intensity [AU]	Time [s]	Intensity [AU]	Time [s]	Intensity [AU]	Time [s]	Intensity [AU]	Time [s]	Intensity [AU]	Time [s]	Intensity [AU]	Time [s]	Intensity [AU]	Time [s]	Intensity [AU]	Time [s]	Intensity [AU]	Time [s]	Intensity [AU]	Time [s]	Intensity [AU]	Time [s]	Intensity [AU]	Time [s]	Intensity [AU]	Time [s]	Intensity [AU]	Time [s]	Intensity [AU]
0	-4.00783	0	0.00919375	0	0.78315	0	1.67928	0	0.307544	0	0.52025	0	-0.6658	0	1.0444	0	5.1504	0	2.67683	0	0.902	0	3.38602	0	7.17203	0	8.66577	0	3.2515	0.2	71.3514
0.2	-0.305042	0.2	0.613912	0.2	-0.1237	0.2	-1.04231	0.2	0.0986563	0.2	-0.13805	0.2	1.71933	0.2	1.7048	0.2	2.41737	0.2	4.22842	0.2	1.6105	0.2	0.133083	0.2	8.73883	0.2	10.9612	0.2	5.8789	0.4	70.3335
0.4	-1.53125	0.4	0.881463	0.4	0.5293	0.4	0.343611	0.4	0.5224	0.4	0.15845	0.4	0.284383	0.4	1.32975	0.4	6.53612	0.4	2.82254	0.4	1.53335	0.4	0.59025	0.4	9.49418	0.4	10.3729	0.4	4.2677	0.6	70.1913
0.6	2.87092	0.6	0.1874	0.6	0.4843	0.6	0.688583	0.6	-0.0472312	0.6	-0.83115	0.6	0.376417	0.6	1.5428	0.6	5.81855	0.6	3.89342	0.6	1.047	0.6	3.29352	0.6	10.4165	0.6	10.6319	0.6	3.4024	0.8	67.8439
0.8	0.704667	0.8	-0.140981	0.8	-0.26335	0.8	0.912389	0.8	-0.821781	0.8	-0.50475	0.8	1.36408	0.8	0.93815	0.8	8.38204	0.8	3.514	0.8	0.72625	0.8	0.304417	0.8	11.1061	0.8	10.7636	0.8	3.054	1	71.2715
1	2.55171	1	0.580381	1	0.10585	1	2.85489	1	0.232956	1	-0.5279	1	3.69803	1	2.29695	1	7.47093	1	4.57827	1	1.64125	1	0.113533	1	13.4383	1	11.8912	1	10.8915	1.2	69.0113
1.2	1.11187	1.2	-0.156163	1.2	0.5991	1.2	-0.310611	1.2	0.701044	1.2	-0.77675	1.2	-1.21882	1.2	1.3763	1.2	7.30442	1.2	5.76274	1.2	2.0913	1.2	4.10518	1.2	14.785	1.2	11.0006	1.2	26.251	1.4	69.0317
1.4	-0.723042	1.4	-0.640294	1.4	0.6799	1.4	1.20867	1.4	0.645038	1.4	-0.7118	1.4	2.4325	1.4	2.3527	1.4	9.48865	1.4	6.96107	1.4	2.28885	1.4	8.61462	1.4	17.3333	1.4	12.8873	1.4	22.2702	1.6	69.3426
1.6	3.64358	1.6	0.345956	1.6	-0.1372	1.6	1.69239	1.6	-0.0751437	1.6	-0.693	1.6	0.0572667	1.6	1.6675	1.6	7.14461	1.6	7.66125	1.6	1.57295	1.6	3.97452	1.6	22.0797	1.6	0.233208	1.6	35.1279	1.8	65.8243
1.8	1.48133	1.8	-0.149225	1.8	-0.0817	1.8	0.315611	1.8	1.03656	1.8	-0.5816	1.8	-0.1386	1.8	1.78545	1.8	8.0069	1.8	9.07526	1.8	4.02895	1.8	5.68965	1.8	20.6043	1.8	2.12233	1.8	24.861	2	68.3404
2	2.04408	2	0.795719	2	-0.04025	2	1.28383	2	1.31146	2	-1.61	2	-1.87978	2	1.59625	2	7.89095	2	10.0591	2	3.19335	2	1.92053	2	24.4279	2	0.354125	2	34.373	2.2	65.3051
2.2	2.34137	2.2	0.0481625	2.2	-0.95235	2.2	3.33128	2.2	0.439888	2.2	-0.077	2.2	2.66522	2.2	2.4567	2.2	5.3813	2.2	11.045	2.2	3.9344	2.2	0.834783	2.2	30.3304	2.2	13.3423	2.2	36.845	2.4	62.3418
2.4	1.02254	2.4	1.88582	2.4	-0.70895	2.4	0.520333	2.4	0.488044	2.4	0.10355	2.4	-1.81315	2.4	2.96465	2.4	7.22132	2.4	14.2831	2.4	2.83615	2.4	-1.89628	2.4	36.24	2.4	13.7837	2.4	36.522	2.6	61.7267
2.6	0.155042	2.6	1.65831	2.6	-1.84635	2.6	-1.78289	2.6	0.915894	2.6	0.2802	2.6	-1.94853	2.6	3.70345	2.6	10.807	2.6	14.834	2.6	3.285	2.6	6.19083	2.6	40.0978	2.6	15.585	2.6	37.7467	2.8	59.908
2.8	1.11121	2.8	1.1734	2.8	0.4457	2.8	-0.66525	2.8	1.40919	2.8	0.07795	2.8	1.56872	2.8	2.3184	2.8	14.6189	2.8	13.2185	2.8	5.32685	2.8	8.56047	2.8	43.9179	2.8	15.2222	2.8	23.7604	3	62.6355
3	5.10054	3	1.77431	3	-0.25625	3	12.5146	3	0.756375	3	0.497	3	7.39	3	2.58735	3	16.5668	3	11.4119	3	4.52685	3	9.7496	3	45.4335	3	18.4293	3	23.1964	3.2	61.8563
3.2	-1.82854	3.2	-0.0848687	3.2	-0.2244	3.2	9.64539	3.2	0.03185	3.2	3.7724	3.2	7.55898	3.2	2.55225	3.2	9.78096	3.2	12.0205	3.2	6.13335	3.2	9.83933	3.2	52.229	3.2	20.2608	3.2	26.7271	3.4	63.5531
3.4	1.99633	3.4	1.29006	3.4	-0.5181	3.4	11.6184	3.4	0.387988	3.4	2.3274	3.4	8.83885	3.4	3.0538	3.4	11.843	3.4	13.4386	3.4	6.663	3.4	11.5577	3.4	63.3124	3.4	22.0341	3.4	31.1596	3.6	61.4705
3.6	-2.67404	3.6	0.107644	3.6	-0.75405	3.6	8.21808	3.6	0.489294	3.6	0.89085	3.6	10.1911	3.6	1.56395	3.6	10.2419	3.6	15.171	3.6	6.2908	3.6	11.552	3.6	55.5713	3.6	26.1035	3.6	38.0211	3.8	60.8979
3.8	-0.265458	3.8	0.765844	3.8	0.48225	3.8	8.80067	3.8	0.608475	3.8	1.33625	3.8	9.17272	3.8	1.4864	3.8	12.6714	3.8	18.4193	3.8	6.0862	3.8	10.5815	3.8	56.3501	3.8	28.9091	3.8	30.2078	4	34.3411
4	0.110042	4	0.550113	4	-0.0606	4	10.3724	4	0.136975	4	2.4332	4	7.19488	4	3.69195	4	14.8951	4	15.9254	4	4.70945	4	11.0177	4	63.9903	4	26.2271	4	36.8524	4.2	64.2817
4.2	0.928833	4.2	0.422219	4.2	-0.14875	4.2	10.5443	4.2	0.0694375	4.2	1.55835	4.2	9.60615	4.2	2.8925	4.2	11.5364	4.2	17.363	4.2	6.1736	4.2	10.8996	4.2	72.0455	4.2	38.1427	4.2	37.2028	4.4	33.8491
4.4	0.0957917	4.4	-0.465825	4.4	-1.4062	4.4	10.7504	4.4	0.356663	4.4	1.51955	4.4	9.09697	4.4	3.26985	4.4	15.7885	4.4	20.0067	4.4	6.97705	4.4	11.1868	4.4	62.7521	4.4	6.36146	4.4	42.6593	4.6	30.7946
4.6	-0.524083	4.6	0.601406	4.6	-0.09625	4.6	8.84886	4.6	1.27457	4.6	1.89155	4.6	7.52978	4.6	2.3231	4.6	20.6985	4.6	22.7095	4.6	8.15445	4.6	11.245	4.6	69.7262	4.6	34.5471	4.6	42.9275	4.8	59.0122
4.8	3.5015	4.8	1.1389	4.8	0.3575	4.8	8.21611	4.8	0.435056	4.8	2.4179	4.8	7.87235	4.8	2.26085	4.8	25.1303	4.8	25.531	4.8	8.777	4.8	13.2535	4.8	65.4695	4.8	28.645	4.8	32.554	5	54.319
5	-1.9045	5	-0.239163	5	-0.03275	5	7.99283	5	1.6155	5	2.77185	5	8.25278	5	3.9795	5	27.005	5	27.0424	5	10.1326	5	13.0892	5	64.7408	5	28.4252	5	31.8879	5.2	49.0227
5.2	1.07267	5.2	1.0221	5.2	0.0206	5.2	13.2559	5.2	0.610144	5.2	2.14965	5.2	7.6107	5.2	2.84305	5.2	23.8496	5.2	25.3984	5.2	9.60245	5.2	4.87885	5.2	75.4052	5.2	33.8255	5.2	42.1035	5.4	28.7018
5.4	2.51117	5.4	0.990425	5.4	-0.10935	5.4	9.05333	5.4	0.870694	5.4	1.402	5.4	6.49095	5.4	3.946	5.4	18.8141	5.4	30.1295	5.4	9.01525	5.4	-2.60457	5.4	82.6158	5.4	46.4989	5.4	42.9924	5.6	36.5141
5.6	1.79171	5.6	0.381344	5.6	0.436	5.6	11.0547	5.6	0.907925	5.6	2.3195	5.6	9.73762	5.6	4.5458	5.6	19.9314	5.6	19.4428	5.6	10.2534	5.6	7.14067	5.6	90.0856	5.6	50.4651	5.6	31.8952	5.8	50.9915
5.8	2.50454	5.8	0.701488	5.8	-0.91575	5.8	11.0894	5.8	1.89057	5.8	2.15115	5.8	11.1434	5.8	7.3492	5.8	18.9356	5.8	20.8291	5.8	10.9996	5.8	4.40742	5.8	98.8209	5.8	51.8114	5.8	28.5668	6	54.5332
6	1.42517	6	-0.0797062	6	0.12195	6	11.6331	6	0.611206	6	1.84655	6	8.07592	6	6.71925	6	25.2615	6	24.3537	6	11.4517	6	0.979467	6	105.997	6	53.8334	6	26.206	6.2	56.5746
6.2	0.572708	6.2	0.995612	6.2	0.5143	6.2	7.42206	6.2	1.75648	6.2	2.0714	6.2	8.81313	6.2	6.44085	6.2	28.9429	6.2	38.2111	6.2	13.2171	6.2	-2.26037	6.2	104.625	6.2	56.7683	6.2	29.7125	6.4	53.8187
6.4	-1.65462	6.4	0.0119	6.4	0.93525	6.4	6.71808	6.4	0.780569	6.4	1.781	6.4	8.58958	6.4	5.8023	6.4	30.3345	6.4	36.9706	6.4	12.4834	6.4	0.590283	6.4	105.97	6.4	61.2926	6.4	31.094	6.6	42.5463
6.6	2.03996	6.6	1.98396	6.6	0.03315	6.6	8.72225	6.6	2.15529	6.6	2.2397	6.6	10.4314	6.6	5.35955	6.6	31.7303	6.6	19.9695	6.6	12.9855	6.6	8.68542	6.6	106.349	6.6	66.1469	6.6	35.2687	6.8	39.7869
6.8	1.61238	6.8	0.637612	6.8	0.1106	6.8	8.85561	6.8	0.577975	6.8	3.59355	6.8	9.57393	6.8	5.99085	6.8	30.6834	6.8	18.5256	6.8	13.2631	6.8	11.2996	6.8	112.179	6.8	65.1137	6.8	34.6529	7	56.6462
7	1.41971	7	0.770712	7	-0.93805	7	10.9271	7	1.44831	7	3.12345	7	10.0771	7	4.9901	7	30.2544	7	45.5925	7	12.9559	7	16.2248	7	111.799	7	62.5191	7	41.0108	7.2	60.4456
7.2	1.11167	7.2	0.0174687	7.2	1.60985	7.2	12.6204	7.2	0.8685	7.2	2.79	7.2	8.1747	7.2	4.08765	7.2	26.9131	7.2	39.5224	7.2	12.8523	7.2	14.5756	7.2	114.591	7.2	69.3472	7.2	43.4507	7.4	52.6249
7.4	0.618958	7.4	-0.0425062	7.4	1.11005	7.4	9.26044	7.4	0.6682	7.4	2.65135	7.4	9.6946	7.4	4.36535	7.4	30.6827	7.4	26.1951	7.4	12.918	7.4	14.088	7.4	116.277	7.4	73.079	7.4	46.6133	7.6	48.8822
7.6	1.82571	7.6	0.912944	7.6	0.0988	7.6	9.25233	7.6	1.12767	7.6	2.15635	7.6	13.0251	7.6	4.80775	7.6	30.5783	7.6	26.0284	7.6	15.862	7.6	12.0424	7.6	115.951	7.6	67.8944	7.6	44.64	7.8	32.1397
7.8	-2.79417	7.8	0.181744	7.8	0.46025	7.8	11.6786	7.8	0.758963	7.8	3.56455	7.8	6.5389	7.8	4.71935	7.8	30.6802	7.8	46.668	7.8	15.1966	7.8	12.1174	7.8	119.447	7.8	75.0736	7.8	40.8925	8	41.7526
8	1.92721	8	0.679663	8	0.68515	8	10.4725	8	0.471088	8	2.89145	8	9.67648	8	4.8432	8	27.8035	8	47.5508	8	16.6214	8	15.3887	8	123.944	8	80.6983	8	35.1885	8.2	52.5234
8.2	2.46021	8.2	1.20016	8.2	0.5779	8.2	8.8345	8.2	1.87024	8.2	2.9779	8.2	9.5258	8.2	3.96785	8.2	32.9839	8.2	47.155	8.2	15.302	8.2	16.4702	8.2	124.695	8.2	84.524	8.2	35.9712	8.4	53.4786
8.4	0.110042	8.4	1.32871	8.4	-0.73865	8.4	11.7066	8.4	0.730119	8.4	3.0353	8.4	10.7573	8.4	4.39055	8.4	30.4796	8.4	35.0681	8.4	14.0429	8.4	16.7026	8.4	125.748	8.4	80.5467	8.4	43.4071	8.6	36.2664
8.6	1.19971	8.6	2.18274	8.6	0.9247	8.6	10.4016	8.6	1.60084	8.6	3.21875	8.6	9.15713	8.6	3.03295	8.6	32.1986	8.6	22.8221	8.6	16.456	8.6	15.3105	8.6	134.11	8.6	72.7526	8.6	44.9583	8.8	41.3864
8.8	2.37067	8.8	0.927325	8.8	-0.6298	8.8	9.29511	8.8	1.12178	8.8	3.7347	8.8	13.4996	8.8	2.4526	8.8	31.0811	8.8	22.8403	8.8	16.77	8.8	13.2992	8.8	140.226	8.8	72.7546	8.8	32.9644	9	43.7524
9	4.63429	9	1.41151	9	0.6312	9	11.4163	9	1.2115	9	2.6079	9	8.3172	9	3.19505	9	33.5118	9	28.3517	9	15.5734	9	13.583	9	140.66	9	78.286	9	30.407	9.2	47.4834
9.2	1.5415	9.2	0.3958	9.2	0.49255	9.2	11.8645	9.2	1.47793	9.2	2.5767	9.2	10.5676	9.2	7.15385	9.2	35.5511	9.2	34.6363	9.2	10.5846	9.2	19.7146	9.2	123.962	9.2	65.3051	9.2	15.4461	9.4	49.9723
9.4	2.33083	9.4	0.27955	9.4	-0.5008	9.4	10.6488	9.4	2.21014	9.4	2.7906	9.4	11.5539	9.4	8.04185	9.4	35.2264	9.4	43.879	9.4	16.7681	9.4	20.0361	9.4	138.086	9.4	78.1055	9.4	16.8105	9.6	49.4485
9.6	0.076875	9.6	0.642169	9.6	-0.5119	9.6	7.03617	9.6	1.79696	9.6	2.77145	9.6	10.7753	9.6	8.12395	9.6	24.7055	9.6	43.6242	9.6	9.1373	9.6	20.6934	9.6	151.012	9.6	72.5448	9.6	39.3263	9.8	53.9411
9.8	1.42008	9.8	0.695981	9.8	0.59655	9.8	11.7666	9.8	0.730869	9.8	2.52925	9.8	10.9385	9.8	6.44335	9.8	27.1537	9.8	43.8011	9.8	9.3624	9.8	19.1788	9.8	108.626	9.8	89.9888	9.8	29.1989	10	54.6204
10	8.38521	10	0.745975	10	0.82255	10	10.064	10	1.36731	10	2.61135	10	10.0799	10	7.60915	10	38.0291	10	46.0427	10	20.627	10	17.5404	10	81.7441	10	106.88	10	36.7523	10.2	50.1488
10.2	-0.146708	10.2	0.0203813	10.2	0.21015	10.2	12.5532	10.2	1.29811	10.2	3.2405	10.2	10.4061	10.2	7.83405	10.2	30.0714	10.2	45.5818	10.2	20.3945	10.2	19.7817	10.2	102.497	10.2	110.485	10.2	6.293	10.4	39.2166
10.4	4.10983	10.4	0.798812	10.4	-0.24125	10.4	9.62036	10.4	1.59803	10.4	2.96105	10.4	10.1095	10.4	8.34785	10.4	34.1976	10.4	46.5032	10.4	21.1917	10.4	20.762	10.4	119.304	10.4	97.0614	10.4	25.2954	10.6	40.1382
10.6	0.298583	10.6	1.03844	10.6	-0.2913	10.6	6.71831	10.6	0.610994	10.6	3.21405	10.6	10.1135	10.6	2.87965	10.6	28.4962	10.6	44.325	10.6	23.1419	10.6	18.0589	10.6	137.021	10.6	81.9071	10.6	38.7248	10.8	45.6248
10.8	1.23229	10.8	0.239569	10.8	0.83115	10.8	10.2818	10.8	0.687319	10.8	3.30655	10.8	10.8251	10.8	6.3762	10.8	32.6471	10.8	48.0424	10.8	20.3729	10.8	18.7486	10.8	147.607	10.8	82.125	10.8	35.1295	11	42.2971
11	1.41625	11	-0.719244	11	0.54415	11	9.67164	11	1.01333	11	3.20345	11	8.9023	11	8.66115	11	42.1765	11	46.5138	11	19.6436	11	19.5859	11	151.249	11	97.5571	11	27.595	11.2	39.2511
11.2	5.03183	11.2	0.505544	11.2	-0.2722	11.2	11.1592	11.2	1.63833	11.2	2.46805	11.2	9.45767	11.2	9.8724	11.2	39.8482	11.2	48.0599	11.2	19.9228	11.2	12.2305	11.2	145.393	11.2	106.427	11.2	27.5543	11.4	46.5153
11.4	4.91879	11.4	0.874531	11.4	1.1811	11.4	10.2293	11.4	1.35938	11.4	3.7119	11.4	10.5124	11.4	9.8115	11.4	43.8911	11.4	47.6731	11.4	20.134	11.4	10.3231	11.4	147.194	11.4	116.211	11.4	35.7584	11.6	45.3729
11.6	4.42367	11.6	0.695588	11.6	1.5143	11.6	10.3464	11.6	1.26502	11.6	3.9811	11.6	10.496	11.6	9.70745	11.6	36.0419	11.6	48.521	11.6	21.3993	11.6	8.8043	11.6	147.326	11.6	125.746	11.6	39.9685	11.8	23.669
11.8	2.37204	11.8	-0.08705	11.8	0.28985	11.8	10.6739	11.8	0.930019	11.8	2.47525	11.8	6.96973	11.8	11.7656	11.8	40.6939	11.8	48.3745	11.8	21.366	11.8	11.8431	11.8	148.339	11.8	124.527	11.8	42.5141	12	25.1872
12	6.81517	12	0.539494	12	0.53105	12	13.0613	12	-0.206906	12	2.86305	12	7.52268	12	9.906	12	50.2141	12	48.7969	12	21.0734	12	14.6475	12	152.948	12	109.801	12	34.196	12.2	34.9176
12.2	0.281125	12.2	0.139606	12.2	0.2634	12.2	11.9046	12.2	1.03531	12.2	3.26895	12.2	11.4325	12.2	10.4832	12.2	46.4553	12.2	48.0083	12.2	22.2681	12.2	17.5821	12.2	147.696	12.2	101.583	12.2	39.0324	12.4	38.8806
12.4	6.91608	12.4	0.431531	12.4	0.28355	12.4	8.08483	12.4	1.6865	12.4	3.05825	12.4	8.9334	12.4	9.6063	12.4	26.684	12.4	49.5602	12.4	11.4855	12.4	18.6099	12.4	151.42	12.4	114.296	12.4	42.7379	12.6	38.1066
12.6	1.19213	12.6	-0.151381	12.6	0.59325	12.6	11.2663	12.6	2.10916	12.6	2.99405	12.6	11.5901	12.6	10.2663	12.6	25.2253	12.6	49.5604	12.6	20.1306	12.6	17.6929	12.6	150.14	12.6	127.918	12.6	31.8618	12.8	41.2777
12.8	0.590667	12.8	0.354563	12.8	0.2026	12.8	10.5747	12.8	1.40738	12.8	3.599	12.8	10.2267	12.8	9.7874	12.8	41.0108	12.8	50.8797	12.8	24.3216	12.8	21.9008	12.8	149.425	12.8	124.17	12.8	20.7754	13	34.3245
13	5.46217	13	2.49683	13	1.88005	13	8.87164	13	0.672419	13	5.057	13	10.0436	13	10.2831	13	53.017	13	52.2798	13	24.8236	13	20.9626	13	152.915	13	113.673	13	9.62715	13.2	29.6595
13.2	-0.648583	13.2	0.00573125	13.2	0.62465	13.2	12.6315	13.2	0.8233	13.2	4.23065	13.2	8.59993	13.2	10.9425	13.2	52.7975	13.2	50.9188	13.2	24.5822	13.2	21.9994	13.2	153.026	13.2	66.4496	13.2	19.5251	13.4	38.2224
13.4	-0.312167	13.4	1.22266	13.4	0.09345	13.4	9.52333	13.4	1.90473	13.4	2.86905	13.4	10.2367	13.4	10.7288	13.4	57.1278	13.4	51.0344	13.4	22.2654	13.4	17.4752	13.4	149.529	13.4	65.5535	13.4	14.584	13.6	37.6705
13.6	0.688958	13.6	2.28992	13.6	0.4993	13.6	7.45486	13.6	2.05681	13.6	2.9614	13.6	9.17235	13.6	11.7119	13.6	55.83	13.6	53.2226	13.6	21.8245	13.6	20.8161	13.6	153.406	13.6	94.8437	13.6	23.9443	13.8	38.4058
13.8	-0.0803333	13.8	0.229969	13.8	1.0297	13.8	10.5381	13.8	0.912338	13.8	3.37355	13.8	6.89967	13.8	9.9483	13.8	53.672	13.8	53.2519	13.8	17.4108	13.8	22.3193	13.8	154.904	13.8	118.795	13.8	22.4382	14	27.5524
14	2.66162	14	0.668356	14	0.3872	14	8.15483	14	0.917131	14	2.1997	14	8.01883	14	10.3947	14	56.3073	14	50.5532	14	22.9922	14	23.1942	14	155.568	14	121.858	14	17.4302	14.2	14.9743
14.2	1.7925	14.2	1.73676	14.2	2.34385	14.2	12.5153	14.2	1.38026	14.2	2.5978	14.2	8.74835	14.2	11.0478	14.2	58.3243	14.2	53.0898	14.2	23.6303	14.2	21.6369	14.2	159.956	14.2	127.131	14.2	33.2256	14.4	32.904
14.4	3.18012	14.4	0.0438875	14.4	0.8393	14.4	11.1335	14.4	1.05979	14.4	2.6694	14.4	9.2779	14.4	11.6882	14.4	54.9608	14.4	52.6954	14.4	22.9137	14.4	21.4795	14.4	157.963	14.4	125.619	14.4	19.5368	14.6	33.5252
14.6	5.33608	14.6	0.700612	14.6	0.5074	14.6	8.2545	14.6	2.38101	14.6	3.1196	14.6	10.2248	14.6	11.5538	14.6	55.8163	14.6	52.6689	14.6	18.6427	14.6	19.4231	14.6	154.93	14.6	119.896	14.6	21.438	14.8	34.0781
14.8	3.9145	14.8	-0.969775	14.8	0.3542	14.8	7.65444	14.8	1.46176	14.8	2.2188	14.8	9.32973	14.8	10.8191	14.8	58.7788	14.8	51.2383	14.8	20.0822	14.8	22.1056	14.8	158.654	14.8	123.74	14.8	27.0519	15	17.7764
15	5.21096	15	0.0822125	15	1.5585	15	10.6048	15	1.30665	15	2.5323	15	9.37803	15	10.5185	15	56.5396	15	52.8153	15	21.5846	15	22.7487	15	157.185	15	124.586	15	14.8976	15.2	23.8472
15.2	5.09371	15.2	0.883556	15.2	2.03215	15.2	9.29483	15.2	2.16841	15.2	3.05775	15.2	10.1863	15.2	9.09995	15.2	58.1634	15.2	54.2871	15.2	22.7831	15.2	21.0957	15.2	158.683	15.2	124.167	15.2	5.01675	15.4	20.5908
15.4	2.19696	15.4	1.38499	15.4	2.15035	15.4	9.49142	15.4	0.683363	15.4	2.8579	15.4	10.4898	15.4	10.7839	15.4	58.1715	15.4	54.1051	15.4	22.4142	15.4	22.397	15.4	156.032	15.4	122.882	15.4	13.723	15.6	27.4514
15.6	3.81817	15.6	1.06255	15.6	0.8532	15.6	8.31681	15.6	1.27936	15.6	3.1923	15.6	10.2333	15.6	11.4076	15.6	57.7332	15.6	58.6939	15.6	19.1412	15.6	23.886	15.6	155.908	15.6	125.155	15.6	31.5202	15.8	24.2858
15.8	6.58229	15.8	0.234338	15.8	1.34345	15.8	6.03278	15.8	1.91275	15.8	3.0393	15.8	10.8534	15.8	10.8841	15.8	58.5931	15.8	55.0097	15.8	17.2577	15.8	27.6321	15.8	158.979	15.8	127.447	15.8	40.8547	16	29.4305
16	4.74429	16	-0.0637	16	2.2445	16	9.50275	16	1.93469	16	3.37805	16	9.19612	16	10.0077	16	61.2267	16	55.1479	16	21.5331	16	24.4309	16	158.947	16	132.009	16	41.7319	16.2	29.3941
16.2	2.24533	16.2	-0.527725	16.2	1.33715	16.2	10.9082	16.2	0.784344	16.2	3.0324	16.2	8.9885	16.2	10.9638	16.2	61.995	16.2	56.1365	16.2	25.1259	16.2	23.9206	16.2	154.244	16.2	129.346	16.2	39.3659	16.4	24.6019
16.4	0.409917	16.4	0.640406	16.4	-0.8421	16.4	7.89008	16.4	-0.211431	16.4	1.8034	16.4	11.4016	16.4	11.0416	16.4	60.1729	16.4	56.7741	16.4	24.0262	16.4	23.4304	16.4	157.962	16.4	126.633	16.4	40.0165	16.6	10.8541
16.6	-0.705458	16.6	-0.495156	16.6	1.56205	16.6	11.5084	16.6	1.93088	16.6	2.11455	16.6	8.01707	16.6	10.7175	16.6	60.9152	16.6	57.3914	16.6	25.2929	16.6	27.3086	16.6	156.356	16.6	128.838	16.6	37.7574	16.8	24.367
16.8	4.50746	16.8	0.660788	16.8	0.467	16.8	10.9389	16.8	2.34423	16.8	2.48475	16.8	9.03375	16.8	9.8155	16.8	61.092	16.8	55.7437	16.8	24.228	16.8	23.3858	16.8	160.238	16.8	130.954	16.8	33.3559	17	26.4124
17	3.91967	17	0.879137	17	1.1217	17	13.3156	17	0.618188	17	3.87885	17	8.06982	17	9.62405	17	61.8822	17	56.7905	17	24.5947	17	25.6393	17	162.258	17	135.222	17	24.4246	17.2	24.3301
17.2	4.50642	17.2	0.274188	17.2	1.13645	17.2	9.07111	17.2	1.81503	17.2	3.20615	17.2	9.12462	17.2	10.5624	17.2	62.8346	17.2	56.9381	17.2	25.9918	17.2	22.4891	17.2	164.431	17.2	137.665	17.2	28.9395	17.4	28.2013
17.4	0.479292	17.4	1.70483	17.4	0.21365	17.4	11.6834	17.4	0.939413	17.4	3.47655	17.4	7.09373	17.4	10.1278	17.4	62.4512	17.4	55.7413	17.4	26.1255	17.4	22.86	17.4	160.847	17.4	134.359	17.4	36.9586	17.6	19.3765
17.6	4.12446	17.6	-0.0528563	17.6	1.83145	17.6	9.82064	17.6	1.23698	17.6	3.69025	17.6	9.60288	17.6	10.9248	17.6	60.4521	17.6	55.926	17.6	25.463	17.6	23.8827	17.6	158.447	17.6	131.671	17.6	41.5977	17.8	6.33876
17.8	1.87842	17.8	-0.602156	17.8	1.197	17.8	11.6258	17.8	1.16818	17.8	2.4324	17.8	9.60532	17.8	10.0366	17.8	61.8868	17.8	56.2559	17.8	26.1564	17.8	25.0592	17.8	163.241	17.8	132.267	17.8	41.552	18	14.8919
18	4.64542	18	0.765838	18	0.7088	18	10.0177	18	0.327113	18	4.0467	18	11.4477	18	10.6506	18	63.1116	18	57.6545	18	27.5982	18	24.9454	18	165.552	18	131.143	18	41.9949	18.2	22.4199
18.2	3.10562	18.2	-0.243237	18.2	1.2003	18.2	7.89764	18.2	0.834175	18.2	4.2273	18.2	9.40693	18.2	9.26635	18.2	61.3568	18.2	57.1477	18.2	27.7729	18.2	25.6247	18.2	166.509	18.2	135.077	18.2	40.3498	18.4	24.0172
18.4	1.11367	18.4	0.712519	18.4	1.38155	18.4	13.4582	18.4	1.33322	18.4	2.9324	18.4	10.0117	18.4	9.90505	18.4	59.5842	18.4	58.4293	18.4	26.6571	18.4	25.8833	18.4	162.77	18.4	131.179	18.4	41.7517	18.6	23.6422
18.6	3.88221	18.6	-0.145606	18.6	1.5172	18.6	11.0629	18.6	1.69919	18.6	3.34005	18.6	11.0978	18.6	10.4138	18.6	61.6071	18.6	56.1615	18.6	27.0796	18.6	24.1823	18.6	163.508	18.6	132.727	18.6	41.3772	18.8	24.2276
18.8	-0.394417	18.8	2.26471	18.8	1.1879	18.8	12.5634	18.8	1.44338	18.8	3.5875	18.8	10.4662	18.8	9.6297	18.8	61.5011	18.8	57.432	18.8	26.7226	18.8	26.81	18.8	166.661	18.8	134.367	18.8	40.443	19	23.901
19	3.67333	19	-0.490344	19	2.1183	19	12.3202	19	1.38467	19	4.5202	19	8.05032	19	10.6414	19	62.2188	19	57.3346	19	28.3559	19	27.6503	19	164.881	19	135.128	19	38.585	19.2	22.0349
19.2	0.743292	19.2	-0.408388	19.2	0.6003	19.2	10.6427	19.2	2.06983	19.2	3.5535	19.2	11.48	19.2	10.0798	19.2	62.3523	19.2	56.6919	19.2	28.103	19.2	29.8133	19.2	168.441	19.2	135.309	19.2	41.3342	19.4	24.0619
19.4	-0.825417	19.4	0.357381	19.4	0.58235	19.4	11.4993	19.4	1.53004	19.4	3.3159	19.4	10.5491	19.4	11.1766	19.4	62.6959	19.4	57.4434	19.4	28.3264	19.4	25.1328	19.4	163.391	19.4	135.735	19.4	41.987	19.6	23.6323
19.6	4.03008	19.6	1.50936	19.6	0.40425	19.6	12.2189	19.6	1.28078	19.6	3.172	19.6	8.61292	19.6	12.3005	19.6	60.4696	19.6	57.8968	19.6	29.4266	19.6	30.1052	19.6	162.668	19.6	139.45	19.6	40.9958	19.8	23.1132
19.8	4.88388	19.8	1.14398	19.8	0.81895	19.8	12.0381	19.8	1.91356	19.8	2.62835	19.8	8.09688	19.8	10.9783	19.8	62.5903	19.8	56.5956	19.8	27.9532	19.8	28.4345	19.8	164.773	19.8	144.566	19.8	42.1609	20	22.6299
20	6.62508	20	1.31235	20	0.6917	20	12.5779	20	1.88798	20	3.4328	20	8.29148	20	12.2976	20	62.7069	20	56.2284	20	26.8728	20	27.3983	20	163.193	20	145.637	20	42.4029	20.2	22.8504
20.2	4.96379	20.2	1.66738	20.2	1.0661	20.2	11.4456	20.2	2.56256	20.2	4.21435	20.2	11.4853	20.2	11.3681	20.2	66.4529	20.2	59.2792	20.2	28.307	20.2	27.7755	20.2	159.962	20.2	145.651	20.2	41.2305	20.4	22.2884
20.4	1.05483	20.4	1.41512	20.4	2.0189	20.4	13.8639	20.4	2.05243	20.4	3.08825	20.4	9.33277	20.4	12.337	20.4	63.3171	20.4	59.6535	20.4	27.4048	20.4	28.2559	20.4	158.897	20.4	144.954	20.4	41.4473	20.6	22.8263
20.6	7.28388	20.6	0.880275	20.6	1.0612	20.6	12.1781	20.6	3.40211	20.6	4.2452	20.6	12.6548	20.6	11.2923	20.6	64.0746	20.6	59.6235	20.6	27.3722	20.6	29.3841	20.6	162.02	20.6	147.061	20.6	43.8246	20.8	20.282
20.8	4.84479	20.8	0.935538	20.8	1.04055	20.8	11.4468	20.8	2.17066	20.8	4.4506	20.8	9.73172	20.8	11.3581	20.8	62.9157	20.8	59.4708	20.8	28.991	20.8	30.4984	20.8	158.869	20.8	142.957	20.8	43.7853	21	23.7158
21	6.55017	21	0.725412	21	1.48855	21	11.9917	21	1.41361	21	3.97265	21	7.15887	21	11.2029	21	61.8786	21	58.9263	21	27.682	21	30.6155	21	160.015	21	144.082	21	45.4053	21.2	21.3908
21.2	6.79912	21.2	1.41409	21.2	2.58385	21.2	10.9965	21.2	1.75071	21.2	3.07035	21.2	10.932	21.2	12.0953	21.2	65.6192	21.2	59.4457	21.2	26.0367	21.2	29.5412	21.2	160.33	21.2	149.363	21.2	43.7724	21.4	22.7301
21.4	1.08304	21.4	0.860119	21.4	0.07405	21.4	12.9257	21.4	1.33309	21.4	4.10615	21.4	9.96397	21.4	12.0212	21.4	64.4037	21.4	58.3327	21.4	28.3442	21.4	30.1105	21.4	161.784	21.4	148.125	21.4	45.3398	21.6	21.1155
21.6	4.96337	21.6	-0.0622813	21.6	0.88625	21.6	11.8127	21.6	0.876313	21.6	3.6565	21.6	10.7034	21.6	12.0116	21.6	64.2309	21.6	59.9825	21.6	28.3662	21.6	31.0342	21.6	162.953	21.6	146.777	21.6	45.7281	21.8	22.4905
21.8	3.6215	21.8	1.71114	21.8	0.57915	21.8	11.0038	21.8	0.723644	21.8	3.55365	21.8	11.8456	21.8	10.6093	21.8	63.8715	21.8	60.0573	21.8	27.1075	21.8	30.1669	21.8	162.718	21.8	147.266	21.8	46.4522	22	19.6123
22	3.0605	22	1.41082	22	1.23495	22	10.2527	22	0.382075	22	3.6962	22	10.5803	22	12.5493	22	63.6159	22	62.1466	22	26.7647	22	31.9727	22	163.557	22	146.484	22	45.3965	22.2	20.0127
22.2	6.14317	22.2	0.458594	22.2	1.3972	22.2	11.0052	22.2	1.12797	22.2	3.06985	22.2	9.53705	22.2	12.5071	22.2	62.9441	22.2	58.9581	22.2	26.7763	22.2	34.2304	22.2	162.978	22.2	146.156	22.2	47.0933	22.4	19.9749
22.4	5.44175	22.4	0.399269	22.4	2.33715	22.4	16.2404	22.4	1.24412	22.4	4.14345	22.4	9.75252	22.4	10.7327	22.4	64.9142	22.4	59.9856	22.4	27.4941	22.4	32.188	22.4	160.798	22.4	149.907	22.4	47.5897	22.6	20.1894
22.6	1.63988	22.6	1.28869	22.6	2.2686	22.6	11.3421	22.6	1.32051	22.6	3.4846	22.6	10.1961	22.6	11.5139	22.6	65.6079	22.6	60.5523	22.6	27.5903	22.6	31.4313	22.6	161.862	22.6	149.88	22.6	45.8653	22.8	20.6385
22.8	7.27933	22.8	0.540744	22.8	-0.2253	22.8	13.3866	22.8	0.771325	22.8	4.4462	22.8	8.1001	22.8	12.0854	22.8	67.2585	22.8	62.4626	22.8	28.7945	22.8	32.7176	22.8	162.237	22.8	153.258	22.8	46.0783	23	20.0866
23	8.37908	23	3.13297	23	0.6112	23	13.3979	23	0.695006	23	3.6718	23	9.44613	23	11.3547	23	69.6891	23	61.7653	23	29.8644	23	31.0703	23	161.448	23	150.762	23	45.5142	23.2	20.9465
23.2	3.57079	23.2	1.7055	23.2	1.18235	23.2	11.1924	23.2	1.69588	23.2	2.6608	23.2	9.5086	23.2	11.6017	23.2	67.7323	23.2	62.8039	23.2	28.8521	23.2	30.1029	23.2	162.838	23.2	150.479	23.2	47.6088	23.4	20.263
23.4	2.01396	23.4	0.627662	23.4	0.8316	23.4	12.6252	23.4	0.932794	23.4	4.68495	23.4	8.55465	23.4	12.6524	23.4	65.779	23.4	61.8261	23.4	28.5308	23.4	29.4748	23.4	166.539	23.4	154.787	23.4	47.2009	23.6	22.1273
23.6	3.57125	23.6	1.02348	23.6	0.37265	23.6	11.3109	23.6	1.23392	23.6	4.23785	23.6	10.0533	23.6	12.0668	23.6	68.1017	23.6	62.2347	23.6	28.3307	23.6	29.8205	23.6	165.698	23.6	152.629	23.6	47.2904	23.8	20.7398
23.8	0.686292	23.8	1.70921	23.8	1.62405	23.8	15.1144	23.8	1.06202	23.8	3.5914	23.8	10.5194	23.8	13.3378	23.8	67.4439	23.8	64.9382	23.8	27.7034	23.8	30.855	23.8	165.463	23.8	153.197	23.8	46.7102	24	20.4004
24	5.13133	24	0.587538	24	1.6974	24	9.65972	24	1.00872	24	3.4072	24	10.8327	24	12.9396	24	65.6698	24	63.2938	24	26.7886	24	31.7491	24	168.697	24	153.944	24	45.9152	24.2	19.8581
24.2	2.08725	24.2	0.713331	24.2	1.73225	24.2	13.34	24.2	0.1457	24.2	4.2864	24.2	9.20595	24.2	12.1483	24.2	67.2042	24.2	63.8743	24.2	28.2688	24.2	31.4927	24.2	166.657	24.2	155.839	24.2	45.0812	24.4	20.6914
24.4	1.3725	24.4	0.247462	24.4	1.21785	24.4	12.2723	24.4	0.793813	24.4	3.45005	24.4	10.951	24.4	10.8194	24.4	64.7955	24.4	64.3755	24.4	27.1337	24.4	30.5491	24.4	163.667	24.4	152.656	24.4	45.7556	24.6	21.1211
24.6	7.45583	24.6	2.05264	24.6	1.1056	24.6	11.1479	24.6	1.49356	24.6	3.8724	24.6	11.039	24.6	13.3659	24.6	66.6698	24.6	64.7266	24.6	26.5383	24.6	31.3465	24.6	165.796	24.6	154.262	24.6	46.0116	24.8	20.1468
24.8	2.09733	24.8	0.418037	24.8	1.5929	24.8	14.4268	24.8	2.02131	24.8	3.57335	24.8	13.0746	24.8	12.4568	24.8	67.7955	24.8	63.4407	24.8	27.0377	24.8	31.1304	24.8	165.309	24.8	160.266	24.8	45.7412	25	20.2476
25	0.875833	25	1.09075	25	0.89955	25	10.9012	25	1.11923	25	3.93045	25	9.66727	25	12.0365	25	70.5462	25	63.3375	25	26.9655	25	33.0453	25	161.691	25	155.45	25	42.8865	25.2	19.2397
25.2	1.50167	25.2	1.80188	25.2	2.09625	25.2	10.3071	25.2	1.01069	25.2	3.51995	25.2	10.0462	25.2	12.0561	25.2	68.1511	25.2	63.9337	25.2	28.8639	25.2	31.5143	25.2	160.415	25.2	154.873	25.2	43.5872	25.4	18.7432
25.4	2.65546	25.4	1.40751	25.4	0.71785	25.4	11.9775	25.4	0.636413	25.4	3.9063	25.4	12.0516	25.4	11.869	25.4	67.2765	25.4	63.5703	25.4	28.0451	25.4	34.1593	25.4	162.445	25.4	157.22	25.4	45.5635	25.6	19.8245
25.6	1.78792	25.6	-0.06545	25.6	0.15955	25.6	11.9981	25.6	1.83814	25.6	3.6398	25.6	9.12665	25.6	10.4889	25.6	71.2391	25.6	64.5857	25.6	28.631	25.6	33.8385	25.6	161.04	25.6	153.33	25.6	44.6176	25.8	20.0555
25.8	-2.43542	25.8	0.367031	25.8	1.06955	25.8	10.9399	25.8	2.29971	25.8	3.02775	25.8	9.7096	25.8	12.3916	25.8	68.4077	25.8	63.2139	25.8	28.3517	25.8	32.4728	25.8	161.357	25.8	159.127	25.8	46.8541	26	18.8615
26	2.05917	26	2.11541	26	0.9651	26	10.6812	26	1.90836	26	3.13505	26	13.0733	26	11.2803	26	68.2444	26	63.0948	26	28.4798	26	34.4262	26	164.928	26	155.507	26	47.5158	26.2	19.7639
26.2	1.25508	26.2	0.668288	26.2	1.4438	26.2	13.5379	26.2	1.56799	26.2	1.8428	26.2	10.6788	26.2	11.4733	26.2	69.8925	26.2	62.4477	26.2	26.8057	26.2	36.0485	26.2	164.769	26.2	159.164	26.2	44.8812	26.4	18.9231
26.4	-0.953667	26.4	0.253662	26.4	-0.16235	26.4	8.69783	26.4	0.590575	26.4	3.89905	26.4	9.49257	26.4	10.9832	26.4	72.3855	26.4	62.3977	26.4	28.5439	26.4	35.6727	26.4	162.477	26.4	157.987	26.4	46.1313	26.6	17.2921
26.6	5.21137	26.6	1.00143	26.6	0.88855	26.6	13.4996	26.6	-0.267744	26.6	3.1159	26.6	12.7679	26.6	11.6567	26.6	72.8841	26.6	64.3621	26.6	27.1136	26.6	35.3375	26.6	164.5	26.6	155.972	26.6	45.9565	26.8	18.4797
26.8	3.64383	26.8	1.27414	26.8	0.30635	26.8	13.364	26.8	1.51554	26.8	3.38835	26.8	11.0529	26.8	11.389	26.8	70.649	26.8	61.8367	26.8	28.2781	26.8	34.0326	26.8	170.689	26.8	151.644	26.8	46.7852	27	18.8691
27	0.695792	27	1.57608	27	1.2796	27	16.9236	27	0.854756	27	2.7485	27	9.58082	27	11.2596	27	72.4446	27	64.058	27	27.9804	27	36.6512	27	168.995	27	155.738	27	46.834	27.2	18.1866
27.2	1.25188	27.2	1.88495	27.2	1.2283	27.2	16.2288	27.2	0.178288	27.2	4.3388	27.2	8.46378	27.2	11.3545	27.2	71.1243	27.2	63.2891	27.2	30.8923	27.2	37.1568	27.2	168.299	27.2	156.608	27.2	45.1193	27.4	18.9758
27.4	5.50392	27.4	2.62499	27.4	0.24205	27.4	14.6992	27.4	0.96855	27.4	3.19545	27.4	10.652	27.4	11.1963	27.4	70.0308	27.4	63.8099	27.4	30.0438	27.4	37.0232	27.4	163.916	27.4	157.591	27.4	46.4158	27.6	16.8718
27.6	4.18454	27.6	0.703175	27.6	1.25545	27.6	14.2861	27.6	1.54573	27.6	3.5149	27.6	8.36485	27.6	11.8253	27.6	73.08	27.6	63.2826	27.6	28.4515	27.6	35.8633	27.6	164.086	27.6	156.436	27.6	46.4498	27.8	19.1961
27.8	1.13812	27.8	1.58203	27.8	1.37955	27.8	14.5686	27.8	1.02784	27.8	2.9984	27.8	8.34537	27.8	12.9386	27.8	73.2939	27.8	64.8652	27.8	29.14	27.8	35.7003	27.8	163.208	27.8	159.799	27.8	46.0161	28	18.1986
28	6.05392	28	1.2081	28	0.43885	28	12.0248	28	1.60154	28	3.77775	28	9.93222	28	11.6599	28	72.931	28	63.9827	28	28.6375	28	38.1905	28	167.128	28	158.463	28	45.9192	28.2	18.2311
28.2	4.97454	28.2	1.20033	28.2	1.0333	28.2	13.0831	28.2	1.8497	28.2	4.43895	28.2	7.10938	28.2	13.0293	28.2	72.8447	28.2	64.3039	28.2	29.4023	28.2	36.9037	28.2	166.308	28.2	159.28	28.2	48.0271	28.4	17.6906
28.4	1.38246	28.4	1.48662	28.4	0.5997	28.4	12.6497	28.4	1.81449	28.4	4.70135	28.4	7.8728	28.4	12.5428	28.4	70.0682	28.4	63.4188	28.4	28.392	28.4	36.5964	28.4	161.775	28.4	159.56	28.4	46.8513	28.6	17.7983
28.6	8.21108	28.6	1.09632	28.6	-0.0689	28.6	13.8929	28.6	1.79996	28.6	4.429	28.6	7.17798	28.6	11.2908	28.6	69.0464	28.6	63.4009	28.6	29.7612	28.6	33.7488	28.6	167.251	28.6	155.614	28.6	46.3218	28.8	18.0094
28.8	1.81717	28.8	0.623094	28.8	1.14655	28.8	10.9116	28.8	0.6755	28.8	4.29115	28.8	9.45913	28.8	12.1652	28.8	72.1723	28.8	64.5155	28.8	29.1515	28.8	38.0297	28.8	166.571	28.8	153.446	28.8	48.2632	29	17.1336
29	2.7635	29	3.47111	29	0.02315	29	14.0032	29	2.34519	29	3.82575	29	10.6531	29	12.1188	29	71.1173	29	65.1037	29	30.5318	29	36.9477	29	167.384	29	158.775	29	44.654	29.2	17.9249
29.2	2.05471	29.2	1.79888	29.2	1.0119	29.2	9.97256	29.2	1.21886	29.2	4.7681	29.2	7.70795	29.2	11.9504	29.2	71.1755	29.2	63.3029	29.2	29.4978	29.2	39.0511	29.2	168.166	29.2	157.534	29.2	45.4679	29.4	17.0098
29.4	3.14983	29.4	0.10695	29.4	1.6623	29.4	13.8188	29.4	1.86872	29.4	3.9126	29.4	11.5868	29.4	11.2842	29.4	73.9439	29.4	62.4466	29.4	29.5821	29.4	41.2672	29.4	163.755	29.4	157.766	29.4	46.9536	29.6	16.7832
29.6	0.078875	29.6	1.83714	29.6	0.3079	29.6	12.2761	29.6	1.44613	29.6	3.86925	29.6	10.9246	29.6	10.9316	29.6	71.2831	29.6	63.0285	29.6	29.5826	29.6	39.666	29.6	163.116	29.6	157.171	29.6	46.0625	29.8	18.1214
29.8	3.90092	29.8	1.27116	29.8	0.75895	29.8	12.015	29.8	0.865956	29.8	4.34975	29.8	8.75423	29.8	12.3853	29.8	73.2405	29.8	61.9252	29.8	29.0279	29.8	40.2401	29.8	163.342	29.8	154.875	29.8	48.3421	30	18.0401
30	4.31663	30	0.354906	30	1.7767	30	11.8321	30	1.13298	30	4.8615	30	7.88582	30	12.5294	30	73.1952	30	60.8926	30	29.2566	30	40.6043	30	162.464	30	154.774	30	47.5666	30.2	17.5502
30.2	-0.202708	30.2	1.26553	30.2	0.30385	30.2	9.61161	30.2	1.14527	30.2	3.0435	30.2	8.02282	30.2	11.2415	30.2	71.6968	30.2	62.4547	30.2	28.81	30.2	42.1113	30.2	160.736	30.2	161.039	30.2	47.0905	30.4	16.9584
30.4	1.04287	30.4	1.59946	30.4	0.8698	30.4	9.37553	30.4	1.03371	30.4	5.0405	30.4	9.68865	30.4	11.584	30.4	73.1459	30.4	63.0731	30.4	28.0252	30.4	40.2098	30.4	164.647	30.4	159.689	30.4	46.1179	30.6	16.1882
30.6	2.80708	30.6	0.885319	30.6	1.03515	30.6	9.99853	30.6	1.51486	30.6	5.03485	30.6	11.0717	30.6	10.9459	30.6	69.77	30.6	64.6405	30.6	27.6537	30.6	42.1543	30.6	159.757	30.6	157.674	30.6	45.3488	30.8	16.564
30.8	2.35525	30.8	0.489344	30.8	1.1377	30.8	12.6089	30.8	0.293481	30.8	4.2408	30.8	12.4897	30.8	11.2435	30.8	70.6614	30.8	63.6687	30.8	26.7603	30.8	38.1684	30.8	163.826	30.8	157.766	30.8	47.5409	31	17.3112
31	2.32696	31	0.942763	31	1.18525	31	12.4747	31	0.9482	31	3.79795	31	9.65235	31	11.6872	31	71.6059	31	65.6071	31	29.2102	31	40.8217	31	165.851	31	155.173	31	44.8597	31.2	16.2548
31.2	3.06954	31.2	0.721581	31.2	0.88915	31.2	15.0719	31.2	1.01098	31.2	3.7345	31.2	8.9387	31.2	11.759	31.2	72.8374	31.2	66.03	31.2	28.6105	31.2	38.116	31.2	167.295	31.2	156.66	31.2	45.1217	31.4	17.015
31.4	0.519042	31.4	1.63543	31.4	0.78325	31.4	15.6391	31.4	0.676913	31.4	3.8847	31.4	12.0065	31.4	10.3314	31.4	74.0191	31.4	64.3914	31.4	28.8102	31.4	39.0571	31.4	162.54	31.4	159.286	31.4	44.6014	31.6	17.2262
31.6	-1.45562	31.6	2.82806	31.6	2.3254	31.6	15.1152	31.6	0.156725	31.6	4.05695	31.6	11.2713	31.6	12.0268	31.6	73.2368	31.6	65.8517	31.6	29.1448	31.6	37.718	31.6	168.429	31.6	160.251	31.6	45.017	31.8	16.2448
31.8	4.32475	31.8	2.52573	31.8	3.08005	31.8	14.6274	31.8	-0.155725	31.8	3.855	31.8	10.3271	31.8	10.9403	31.8	74.7514	31.8	62.3605	31.8	29.6452	31.8	35.1582	31.8	166.129	31.8	156.943	31.8	43.5238	32	16.0428
32	5.06825	32	1.23194	32	1.7578	32	12.4525	32	0.575931	32	2.9677	32	10.3386	32	11.8938	32	72.5937	32	65.0832	32	27.8966	32	38.9055	32	169.573	32	155.472	32	43.7137	32.2	16.4264
32.2	2.83025	32.2	-0.0229	32.2	0.5786	32.2	12.1184	32.2	0.532044	32.2	3.72525	32.2	11.289	32.2	10.1825	32.2	69.5778	32.2	65.4429	32.2	27.7227	32.2	37.8398	32.2	167.229	32.2	157.864	32.2	44.5886	32.4	17.644
32.4	5.989	32.4	0.299675	32.4	1.50075	32.4	11.0887	32.4	1.61026	32.4	4.65605	32.4	12.3643	32.4	11.0174	32.4	73.5251	32.4	65.2897	32.4	27.584	32.4	39.9742	32.4	168.026	32.4	158.231	32.4	44.4159	32.6	16.6519
32.6	0.289708	32.6	-0.0584312	32.6	1.0382	32.6	13.6448	32.6	0.370663	32.6	4.0392	32.6	9.47393	32.6	11.3607	32.6	74.699	32.6	65.1054	32.6	27.8949	32.6	37.0314	32.6	167.02	32.6	156.107	32.6	45.9695	32.8	17.4844
32.8	5.6415	32.8	1.27725	32.8	1.82485	32.8	15.0693	32.8	0.449163	32.8	3.70515	32.8	11.3248	32.8	11.7145	32.8	70.8091	32.8	65.5936	32.8	27.5887	32.8	40.1032	32.8	168.585	32.8	154.705	32.8	48.5158	33	16.1611
33	5.47508	33	1.08771	33	1.07175	33	13.8204	33	0.71495	33	3.77045	33	10.8054	33	12.4285	33	67.954	33	66.7667	33	28.5993	33	38.9723	33	166.066	33	156.441	33	45.9529	33.2	14.8603
33.2	3.13054	33.2	1.23582	33.2	0.1444	33.2	14.8698	33.2	1.27301	33.2	4.88675	33.2	11.6667	33.2	11.897	33.2	70.604	33.2	65.9576	33.2	28.0197	33.2	39.3722	33.2	165.035	33.2	159.413	33.2	47.258	33.4	16.0336
33.4	2.28671	33.4	2.59462	33.4	1.296	33.4	13.7692	33.4	1.18226	33.4	4.03785	33.4	7.11692	33.4	11.8238	33.4	73.8898	33.4	65.3416	33.4	28.1992	33.4	38.7993	33.4	166.222	33.4	156.592	33.4	49.0457	33.6	18.437
33.6	6.05583	33.6	0.264219	33.6	0.45715	33.6	16.3597	33.6	0.827806	33.6	4.4536	33.6	11.078	33.6	13.2482	33.6	75.141	33.6	67.8164	33.6	28.2105	33.6	39.2422	33.6	165.339	33.6	157.252	33.6	46.7733	33.8	18.1994
33.8	1.42546	33.8	2.39904	33.8	0.1348	33.8	12.9431	33.8	1.12583	33.8	5.3472	33.8	11.563	33.8	12.415	33.8	74.0163	33.8	64.248	33.8	29.257	33.8	39.2951	33.8	163.5	33.8	160.446	33.8	49.0193	34	15.7652
34	1.64471	34	2.7052	34	1.5579	34	15.6596	34	0.893231	34	4.873	34	8.02285	34	12.4986	34	75.5328	34	65.5787	34	29.4601	34	38.3346	34	169.513	34	160.159	34	48.7026	34.2	15.8712
34.2	6.35121	34.2	0.772887	34.2	0.8481	34.2	12.2132	34.2	0.244844	34.2	3.70235	34.2	9.79248	34.2	11.9404	34.2	73.289	34.2	64.5006	34.2	29.1452	34.2	40.3419	34.2	163.039	34.2	161.371	34.2	49.3608	34.4	14.8178
34.4	1.75712	34.4	1.59129	34.4	1.42205	34.4	10.9108	34.4	1.78154	34.4	4.61615	34.4	9.40712	34.4	12.1918	34.4	72.0999	34.4	63.5697	34.4	27.3928	34.4	40.0096	34.4	164.582	34.4	157.634	34.4	48.1153	34.6	14.7599
34.6	3.11925	34.6	0.79425	34.6	0.92985	34.6	13.5406	34.6	0.781519	34.6	5.2366	34.6	9.96207	34.6	12.8804	34.6	75.2732	34.6	64.942	34.6	28.69	34.6	40.1719	34.6	164.275	34.6	163.884	34.6	46.4952	34.8	15.7722
34.8	2.35692	34.8	1.85177	34.8	1.2095	34.8	10.318	34.8	0.84815	34.8	5.3703	34.8	9.91318	34.8	11.0874	34.8	73.951	34.8	67.0551	34.8	28.9827	34.8	42.4181	34.8	168.645	34.8	162.705	34.8	47.1722	35	17.1574
35	3.90025	35	1.67086	35	-0.1046	35	12.0652	35	1.45124	35	4.30145	35	8.0716	35	11.5121	35	73.3232	35	64.9315	35	29.0375	35	37.086	35	161.476	35	158.94	35	47.6073	35.2	15.1098
35.2	6.51583	35.2	1.72981	35.2	1.7241	35.2	14.9537	35.2	1.50875	35.2	5.0059	35.2	7.11197	35.2	10.3181	35.2	72.6956	35.2	66.3013	35.2	28.4009	35.2	40.0342	35.2	164.699	35.2	158.646	35.2	47.0318	35.4	15.0249
35.4	5.90987	35.4	1.09842	35.4	-0.4361	35.4	12.9522	35.4	1.05644	35.4	5.16985	35.4	9.938	35.4	11.3939	35.4	75.4785	35.4	66.7738	35.4	28.5656	35.4	40.1464	35.4	166.732	35.4	161.911	35.4	48.9005	35.6	16.367
35.6	1.41558	35.6	0.212781	35.6	1.19305	35.6	13.3632	35.6	3.0824	35.6	5.44995	35.6	7.95815	35.6	11.3128	35.6	74.5744	35.6	64.5359	35.6	29.2548	35.6	41.9797	35.6	168.204	35.6	159.848	35.6	46.6174	35.8	15.6984
35.8	-0.477458	35.8	2.14501	35.8	-0.4004	35.8	10.6524	35.8	1.31399	35.8	5.07455	35.8	9.8302	35.8	10.9985	35.8	71.8913	35.8	65.9487	35.8	31.214	35.8	39.2845	35.8	163.548	35.8	162.976	35.8	46.0619	36	17.4793
36	0.752208	36	0.680469	36	0.91995	36	11.4622	36	1.68356	36	4.1879	36	10.539	36	11.9053	36	72.996	36	67.8024	36	30.0755	36	41.1783	36	167.173	36	161.592	36	48.4348	36.2	16.5339
36.2	1.72646	36.2	2.93899	36.2	0.66835	36.2	15.0863	36.2	2.45138	36.2	4.40715	36.2	11.4017	36.2	11.9065	36.2	75.6465	36.2	65.8804	36.2	28.7146	36.2	41.4469	36.2	170.495	36.2	162.92	36.2	47.3792	36.4	15.861
36.4	4.13892	36.4	1.34462	36.4	1.7172	36.4	17.7082	36.4	1.01412	36.4	3.74565	36.4	8.53202	36.4	10.8404	36.4	74.4741	36.4	66.975	36.4	28.4426	36.4	38.2364	36.4	172.076	36.4	160.006	36.4	45.8282	36.6	16.8326
36.6	0.53125	36.6	0.964406	36.6	0.14575	36.6	14.6013	36.6	1.51707	36.6	4.186	36.6	3.87953	36.6	11.3344	36.6	74.469	36.6	68.1133	36.6	28.4538	36.6	42.5699	36.6	167.178	36.6	162.486	36.6	45.8448	36.8	16.6339
36.8	3.06292	36.8	1.63566	36.8	1.03505	36.8	12.9336	36.8	2.54689	36.8	5.20815	36.8	12.2205	36.8	11.8693	36.8	74.6083	36.8	66.4778	36.8	29.4466	36.8	45.7789	36.8	165.848	36.8	169.319	36.8	46.2573	37	16.1569
37	2.45954	37	1.94376	37	1.3783	37	12.7722	37	1.17124	37	4.26325	37	11.8875	37	12.0517	37	77.8248	37	66.6962	37	29.4037	37	44.5911	37	166.506	37	162.693	37	47.0086	37.2	15.1295
37.2	1.6055	37.2	0.948162	37.2	1.2335	37.2	15.2933	37.2	2.88716	37.2	4.08175	37.2	8.70995	37.2	11.2613	37.2	73.9236	37.2	66.8061	37.2	30.9419	37.2	41.4515	37.2	168.003	37.2	165.346	37.2	48.1172	37.4	16.3272
37.4	4.49604	37.4	1.89311	37.4	0.5563	37.4	13.5248	37.4	2.27594	37.4	3.3716	37.4	8.56735	37.4	12.1577	37.4	76.2049	37.4	64.6314	37.4	31.2468	37.4	43.0822	37.4	164.848	37.4	166.683	37.4	46.0573	37.6	14.0318
37.6	3.76892	37.6	1.52244	37.6	0.2393	37.6	13.1738	37.6	1.97452	37.6	3.83735	37.6	10.1146	37.6	13.399	37.6	78.0713	37.6	69.3104	37.6	31.1396	37.6	45.1115	37.6	164.888	37.6	165.347	37.6	43.8318	37.8	14.8291
37.8	5.94804	37.8	0.916356	37.8	0.08585	37.8	13.2568	37.8	1.79104	37.8	4.81205	37.8	12.3956	37.8	11.5961	37.8	74.6453	37.8	67.8821	37.8	31.3536	37.8	43.1454	37.8	164.384	37.8	162.34	37.8	45.9588	38	16.6155
38	0.695333	38	1.39197	38	1.39055	38	14.0451	38	3.02235	38	5.60515	38	13.0251	38	11.7046	38	73.4591	38	68.397	38	32.377	38	38.8768	38	166.93	38	164.525	38	45.4206	38.2	16.0915
38.2	5.11313	38.2	0.705094	38.2	0.9039	38.2	12.6924	38.2	3.55034	38.2	4.1701	38.2	8.90227	38.2	11.8756	38.2	73.4678	38.2	67.2425	38.2	31.8096	38.2	42.392	38.2	162.729	38.2	169.733	38.2	44.2072	38.4	15.3159
38.4	5.00525	38.4	1.13935	38.4	1.0681	38.4	15.1949	38.4	1.5852	38.4	3.7694	38.4	10.875	38.4	11.7475	38.4	73.1394	38.4	67.3846	38.4	32.0384	38.4	41.1662	38.4	162.021	38.4	165.695	38.4	44.9145	38.6	14.7196
38.6	3.27521	38.6	1.33846	38.6	0.69805	38.6	14.4786	38.6	3.42376	38.6	3.99475	38.6	10.9266	38.6	12.4691	38.6	74.735	38.6	67.3551	38.6	33.3247	38.6	41.6093	38.6	163.158	38.6	166.131	38.6	46.4757	38.8	15.1112
38.8	5.6865	38.8	1.87554	38.8	2.41825	38.8	14.5749	38.8	1.63981	38.8	4.35305	38.8	11.4013	38.8	11.5149	38.8	74.9882	38.8	67.1133	38.8	31.3705	38.8	43.1235	38.8	166.406	38.8	164.619	38.8	44.7672	39	14.8494
39	3.25667	39	1.26291	39	1.0557	39	14.4574	39	2.39436	39	2.9839	39	10.7044	39	10.2256	39	73.7632	39	69.9443	39	30.5048	39	42.5727	39	169.782	39	163.586	39	46.0845	39.2	16.3652
39.2	-2.13858	39.2	1.25014	39.2	0.22355	39.2	13.1354	39.2	2.30289	39.2	3.63265	39.2	9.28322	39.2	12.0936	39.2	77.0737	39.2	69.1047	39.2	30.2451	39.2	42.6076	39.2	167.748	39.2	165.29	39.2	46.0947	39.4	15.2531
39.4	6.29896	39.4	1.26594	39.4	1.4202	39.4	15.0836	39.4	2.36311	39.4	3.3706	39.4	15.688	39.4	11.7289	39.4	73.8212	39.4	64.6708	39.4	30.4966	39.4	43.8642	39.4	164.275	39.4	162.21	39.4	45.2506	39.6	16.027
39.6	4.20237	39.6	2.49755	39.6	1.5618	39.6	11.8703	39.6	2.45671	39.6	3.98695	39.6	14.7123	39.6	10.6678	39.6	76.1081	39.6	68.3151	39.6	30.2188	39.6	43.7282	39.6	162.983	39.6	158.508	39.6	46.3291	39.8	14.4433
39.8	2.76871	39.8	2.22722	39.8	0.4085	39.8	15.9129	39.8	2.42164	39.8	2.6189	39.8	11.191	39.8	11.2225	39.8	77.9599	39.8	66.9984	39.8	29.9238	39.8	42.8998	39.8	165.076	39.8	161.427	39.8	45.4009	40	14.5338
40	7.20788	40	1.68111	40	-0.11285	40	15.4559	40	1.96856	40	3.576	40	9.83063	40	12.311	40	78.7354	40	66.4649	40	30.4889	40	42.1374	40	165.198	40	159.854	40	41.9991	40.2	14.2875
40.2	6.75642	40.2	0.640038	40.2	0.93955	40.2	12.6945	40.2	3.5923	40.2	2.10635	40.2	13.1285	40.2	11.0342	40.2	77.9244	40.2	67.471	40.2	29.735	40.2	44.3704	40.2	166.207	40.2	163.678	40.2	42.5749	40.4	14.0247
40.4	6.31587	40.4	1.09823	40.4	1.04635	40.4	14.9129	40.4	2.95481	40.4	3.37915	40.4	10.1451	40.4	10.9267	40.4	77.0754	40.4	68.4288	40.4	28.7598	40.4	45.7233	40.4	169.973	40.4	160.414	40.4	45.3123	40.6	14.3773
40.6	1.37917	40.6	1.34266	40.6	0.7541	40.6	15.5808	40.6	3.59478	40.6	3.76685	40.6	13.8731	40.6	11.7111	40.6	76.9852	40.6	66.5107	40.6	30.5713	40.6	43.3099	40.6	169.36	40.6	161.489	40.6	45.4464	40.8	13.9978
40.8	-1.43492	40.8	1.10264	40.8	0.93005	40.8	13.2226	40.8	2.38164	40.8	3.31245	40.8	13.786	40.8	12.0409	40.8	78.6918	40.8	67.2033	40.8	30.4143	40.8	43.0433	40.8	166.715	40.8	164.364	40.8	45.1404	41	14.7803
41	1.95012	41	0.689362	41	0.52515	41	13.0503	41	4.07776	41	3.10305	41	11.9141	41	11.5039	41	74.0612	41	67.8406	41	31.6847	41	41.8611	41	169.202	41	160.435	41	44.7374	41.2	15.3418
41.2	6.57658	41.2	2.20709	41.2	0.48415	41.2	8.88678	41.2	2.35431	41.2	3.85255	41.2	14.1755	41.2	12.1776	41.2	77.1377	41.2	68.337	41.2	32.2203	41.2	43.2319	41.2	171.668	41.2	167.237	41.2	44.5947	41.4	14.8999
41.4	4.76587	41.4	2.65452	41.4	-0.59445	41.4	14.8826	41.4	3.44362	41.4	2.56195	41.4	11.7328	41.4	11.58	41.4	76.293	41.4	66.8174	41.4	30.1336	41.4	41.6174	41.4	172.512	41.4	166.884	41.4	43.7332	41.6	14.863
41.6	6.84658	41.6	1.74181	41.6	1.3379	41.6	13.4403	41.6	3.21535	41.6	3.69565	41.6	10.6997	41.6	11.5294	41.6	76.6257	41.6	66.9704	41.6	31.6729	41.6	39.8256	41.6	171.096	41.6	164.53	41.6	44.1297	41.8	14.9401
41.8	4.776	41.8	1.78779	41.8	-0.00685	41.8	11.1965	41.8	3.18203	41.8	2.9688	41.8	13.1962	41.8	11.4086	41.8	77.0239	41.8	64.5006	41.8	32.9398	41.8	40.6252	41.8	167.037	41.8	167.267	41.8	45.4736	42	14.2619
42	0.000291667	42	1.08961	42	0.6882	42	14.6809	42	3.03693	42	2.4291	42	14.0698	42	12.9731	42	77.2635	42	66.595	42	30.9932	42	39.7001	42	169.699	42	169.825	42	47.1839	42.2	15.1356
42.2	2.32662	42.2	1.66512	42.2	1.15685	42.2	14.4091	42.2	4.09534	42.2	3.34025	42.2	10.7329	42.2	12.5016	42.2	78.9445	42.2	66.4535	42.2	30.5193	42.2	41.2014	42.2	172.35	42.2	164.013	42.2	45.0235	42.4	15.5211
42.4	1.66921	42.4	2.65321	42.4	0.2523	42.4	16.2973	42.4	2.49546	42.4	3.10615	42.4	11.7688	42.4	12.6814	42.4	77.8446	42.4	64.7429	42.4	31.747	42.4	41.3987	42.4	172.523	42.4	161.843	42.4	45.0004	42.6	15.0755
42.6	6.49604	42.6	2.25703	42.6	0.5752	42.6	12.2386	42.6	1.4583	42.6	3.16365	42.6	14.619	42.6	12.3765	42.6	77.9186	42.6	66.3357	42.6	30.2445	42.6	44.0024	42.6	173.723	42.6	159.702	42.6	45.7222	42.8	15.6002
42.8	2.33596	42.8	1.55543	42.8	0.95995	42.8	14.9345	42.8	1.91881	42.8	4.20965	42.8	11.2921	42.8	12.4812	42.8	79.909	42.8	64.0718	42.8	31.7963	42.8	40.4316	42.8	170.087	42.8	159.379	42.8	47.5898	43	14.5076
43	9.09333	43	-0.0905625	43	1.08905	43	13.7079	43	3.24482	43	4.58655	43	12.7968	43	13.3069	43	80.1863	43	66.2544	43	31.8505	43	41.7429	43	175.704	43	159.288	43	46.6802	43.2	13.7087
43.2	3.84908	43.2	1.68028	43.2	0.7507	43.2	17.8022	43.2	2.62299	43.2	4.10735	43.2	12.286	43.2	12.0949	43.2	77.5742	43.2	66.9255	43.2	32.2579	43.2	43.2254	43.2	175.1	43.2	158.363	43.2	47.72	43.4	14.0284
43.4	5.0755	43.4	1.0055	43.4	0.54825	43.4	15.6217	43.4	2.54024	43.4	3.33105	43.4	14.6505	43.4	10.8521	43.4	79.4855	43.4	66.3718	43.4	31.8434	43.4	41.8995	43.4	172.881	43.4	164.198	43.4	47.881	43.6	14.2203
43.6	4.70104	43.6	0.638413	43.6	1.85795	43.6	13.5057	43.6	3.47758	43.6	3.17955	43.6	11.6802	43.6	13.1771	43.6	80.3447	43.6	67.6197	43.6	32.2708	43.6	40.4949	43.6	175.545	43.6	167.073	43.6	46.9822	43.8	14.1903
43.8	1.94033	43.8	2.10695	43.8	0.2597	43.8	16.4755	43.8	1.56882	43.8	3.7348	43.8	10.115	43.8	11.3399	43.8	77.5254	43.8	67.4079	43.8	31.4551	43.8	41.8665	43.8	173.543	43.8	168.625	43.8	46.389	44	14.2063
44	4.07579	44	2.61461	44	1.5196	44	14.8959	44	1.97728	44	3.22465	44	11.3829	44	11.5105	44	77.5818	44	69.4033	44	30.9434	44	39.365	44	175.921	44	168.41	44	44.9336	44.2	13.4172
44.2	5.61858	44.2	2.93141	44.2	1.6188	44.2	17.0448	44.2	2.35403	44.2	4.0179	44.2	13.3853	44.2	11.3264	44.2	77.9531	44.2	67.1008	44.2	32.2468	44.2	41.7715	44.2	171.175	44.2	171.641	44.2	46.9634	44.4	12.8166
44.4	4.30442	44.4	1.74249	44.4	1.43335	44.4	17.3627	44.4	2.71651	44.4	4.32945	44.4	12.3105	44.4	12.0589	44.4	78.1414	44.4	67.0505	44.4	32.01	44.4	43.9954	44.4	176.782	44.4	165.306	44.4	47.1982	44.6	12.8345
44.6	3.13733	44.6	1.85739	44.6	-0.02755	44.6	16.9829	44.6	2.77755	44.6	4.32885	44.6	9.4598	44.6	13.0487	44.6	80.3521	44.6	67.3097	44.6	33.2177	44.6	41.8919	44.6	172.298	44.6	165.625	44.6	44.5851	44.8	12.6574
44.8	-0.317208	44.8	1.63804	44.8	0.96805	44.8	16.9356	44.8	3.66023	44.8	2.9841	44.8	10.2894	44.8	12.6419	44.8	78.8153	44.8	65.0216	44.8	33.6383	44.8	40.4414	44.8	172.04	44.8	165.18	44.8	46.4774	45	15.0342
45	8.39825	45	2.66456	45	1.2699	45	20.4917	45	2.2395	45	3.35905	45	10.5272	45	12.9293	45	80.0926	45	65.7381	45	31.3747	45	43.6573	45	171.741	45	165.527	45	46.4216	45.2	14.8398
45.2	4.80687	45.2	1.66199	45.2	0.6626	45.2	17.4867	45.2	2.4805	45.2	2.99665	45.2	10.2278	45.2	12.085	45.2	78.7171	45.2	66.9248	45.2	32.507	45.2	40.8186	45.2	169.992	45.2	163.242	45.2	46.564	45.4	15.3716
45.4	0.0834167	45.4	3.21652	45.4	0.6768	45.4	18.2164	45.4	1.49706	45.4	5.22055	45.4	12.363	45.4	10.9649	45.4	79.3955	45.4	66.9181	45.4	33.2687	45.4	40.8625	45.4	170.076	45.4	158.271	45.4	45.0545	45.6	12.2881
45.6	3.1395	45.6	2.56982	45.6	0.14945	45.6	17.2482	45.6	1.53358	45.6	3.91165	45.6	11.8108	45.6	11.3123	45.6	77.7554	45.6	67.0986	45.6	32.5463	45.6	42.8812	45.6	172.369	45.6	159.629	45.6	45.5829	45.8	14.2336
45.8	4.69537	45.8	1.8347	45.8	1.1534	45.8	16.5184	45.8	2.62952	45.8	3.73595	45.8	14.6219	45.8	11.3906	45.8	76.1549	45.8	66.9013	45.8	31.6126	45.8	42.763	45.8	175.375	45.8	169.506	45.8	45.1239	46	13.163
46	3.52212	46	2.81898	46	1.0318	46	15.9863	46	3.97876	46	3.9184	46	15.2015	46	11.612	46	77.5565	46	65.0418	46	33.2168	46	41.8632	46	175.743	46	168.566	46	45.345	46.2	13.9654
46.2	7.33137	46.2	1.95845	46.2	-0.04645	46.2	16.5043	46.2	2.22833	46.2	4.03705	46.2	10.2549	46.2	11.9901	46.2	76.3655	46.2	66.9262	46.2	34.9771	46.2	41.0466	46.2	171.158	46.2	170.177	46.2	44.4531	46.4	13.4965
46.4	3.05542	46.4	2.09247	46.4	0.44045	46.4	18.4441	46.4	2.18632	46.4	3.05895	46.4	10.6588	46.4	11.0917	46.4	77.9647	46.4	65.5797	46.4	33.4823	46.4	44.8052	46.4	178.136	46.4	170.826	46.4	46.0769	46.6	13.8778
46.6	4.64017	46.6	1.60988	46.6	1.31975	46.6	19.5318	46.6	1.91921	46.6	3.61435	46.6	11.3164	46.6	11.5705	46.6	78.2133	46.6	66.1025	46.6	33.7621	46.6	45.3417	46.6	173.239	46.6	171.897	46.6	46.0861	46.8	13.744
46.8	3.34771	46.8	2.75129	46.8	0.4918	46.8	15.7477	46.8	2.17431	46.8	4.2854	46.8	14.7042	46.8	10.7596	46.8	78.2638	46.8	67.9104	46.8	32.7093	46.8	44.1961	46.8	173.625	46.8	170.188	46.8	44.4189	47	12.5999
47	5.30225	47	2.47958	47	0.9908	47	18.473	47	2.50333	47	2.3869	47	12.5469	47	10.439	47	76.4047	47	66.5112	47	30.659	47	45.8212	47	171.918	47	167.657	47	44.328	47.2	13.0844
47.2	-0.812375	47.2	2.49317	47.2	0.49765	47.2	19.0406	47.2	2.31202	47.2	3.96645	47.2	13.9976	47.2	11.9447	47.2	78.5855	47.2	69.4099	47.2	30.8649	47.2	44.0819	47.2	171.314	47.2	166.347	47.2	44.2427	47.4	13.9399
47.4	0.427917	47.4	1.42849	47.4	2.13725	47.4	19.5992	47.4	2.016	47.4	4.23055	47.4	15.513	47.4	10.9788	47.4	78.9343	47.4	68.9713	47.4	29.6431	47.4	43.3431	47.4	170.082	47.4	167.983	47.4	46.5891	47.6	13.7135
47.6	5.10842	47.6	2.01367	47.6	1.3642	47.6	16.9829	47.6	0.814344	47.6	3.83575	47.6	13.1902	47.6	10.7088	47.6	76.9066	47.6	68.4167	47.6	30.404	47.6	45.3502	47.6	173.959	47.6	169.259	47.6	45.016	47.8	14.6269
47.8	9.60917	47.8	2.58726	47.8	1.8433	47.8	18.5288	47.8	2.02542	47.8	3.7199	47.8	11.8351	47.8	10.9312	47.8	77.4061	47.8	67.214	47.8	30.0453	47.8	44.9359	47.8	174.353	47.8	169.995	47.8	44.846	48	13.8622
48	6.10533	48	1.70444	48	1.22885	48	15.4973	48	2.36288	48	3.9049	48	12.8222	48	10.9229	48	75.7215	48	67.9775	48	30.4117	48	42.8285	48	170.73	48	169.083	48	45.4474	48.2	13.1447
48.2	3.30867	48.2	2.00854	48.2	1.1287	48.2	17.1975	48.2	2.48318	48.2	2.63855	48.2	12.6825	48.2	10.5151	48.2	77.1194	48.2	67.2667	48.2	32.9902	48.2	45.0143	48.2	168.988	48.2	169.047	48.2	46.3995	48.4	13.4
48.4	4.38192	48.4	2.82604	48.4	1.08855	48.4	16.1648	48.4	2.92788	48.4	2.65345	48.4	12.1673	48.4	10.0822	48.4	75.4712	48.4	66.8137	48.4	30.4049	48.4	44.9217	48.4	171.151	48.4	170.626	48.4	46.9434	48.6	13.418
48.6	4.05942	48.6	1.43182	48.6	0.22675	48.6	15.6988	48.6	3.11454	48.6	3.5459	48.6	13.3222	48.6	10.9435	48.6	75.6807	48.6	67.4169	48.6	31.2427	48.6	42.7918	48.6	168.932	48.6	167.162	48.6	45.9306	48.8	13.5944
48.8	7.403	48.8	1.45314	48.8	1.0803	48.8	16.0656	48.8	2.26599	48.8	3.53305	48.8	10.8125	48.8	11.7454	48.8	75.267	48.8	64.466	48.8	30.7579	48.8	43.4378	48.8	171.679	48.8	166.337	48.8	47.1808	49	12.8733
49	2.06963	49	0.679331	49	0.265	49	17.8607	49	2.43113	49	3.17585	49	15.6077	49	11.3247	49	75.9404	49	66.3867	49	29.1979	49	45.4374	49	171.079	49	169.478	49	47.0851	49.2	12.6968
49.2	2.38617	49.2	2.53459	49.2	0.8337	49.2	19.0406	49.2	3.60753	49.2	3.1662	49.2	12.8154	49.2	11.4102	49.2	79.0113	49.2	65.7208	49.2	28.6502	49.2	44.2307	49.2	171.235	49.2	169.613	49.2	45.4446	49.4	14.536
49.4	4.18071	49.4	2.00512	49.4	0.88005	49.4	15.3218	49.4	4.30477	49.4	3.6739	49.4	12.8749	49.4	9.77395	49.4	77.158	49.4	68.4056	49.4	29.4125	49.4	44.8218	49.4	173.473	49.4	167.931	49.4	47.1624	49.6	12.9081
49.6	2.725	49.6	0.725606	49.6	0.82645	49.6	16.9744	49.6	2.48122	49.6	4.37185	49.6	10.9653	49.6	11.4694	49.6	77.4381	49.6	68.1803	49.6	29.4457	49.6	46.4117	49.6	170.293	49.6	170.388	49.6	44.2994	49.8	13.1682
49.8	3.609	49.8	1.8169	49.8	0.36355	49.8	11.6015	49.8	2.47181	49.8	5.1042	49.8	13.2929	49.8	10.2346	49.8	77.8364	49.8	67.7445	49.8	29.6353	49.8	46.9145	49.8	171.903	49.8	170.879	49.8	43.7596	50	14.6108
50	4.22446	50	2.42217	50	1.0863	50	17.1851	50	3.01609	50	4.82375	50	9.59882	50	10.5322	50	77.6194	50	67.8444	50	30.0382	50	43.1239	50	171.036	50	170.195	50	43.7961	50.2	13.0161
50.2	6.85079	50.2	2.76187	50.2	1.209	50.2	14.8891	50.2	1.90446	50.2	4.22625	50.2	10.8891	50.2	9.58465	50.2	76.9336	50.2	70.0378	50.2	31.0502	50.2	43.1313	50.2	169.365	50.2	167.414	50.2	44.7732	50.4	11.9492
50.4	9.20325	50.4	2.03322	50.4	0.68385	50.4	15.5559	50.4	3.07684	50.4	3.9287	50.4	14.4417	50.4	10.3434	50.4	76.9331	50.4	67.6433	50.4	29.7283	50.4	42.8622	50.4	168.839	50.4	171.447	50.4	46.5575	50.6	13.9532
50.6	2.44554	50.6	1.79424	50.6	1.34375	50.6	18.3138	50.6	2.76749	50.6	4.36715	50.6	11.3788	50.6	9.5587	50.6	78.3305	50.6	68.9132	50.6	30.0217	50.6	42.9566	50.6	170.336	50.6	174.948	50.6	46.7058	50.8	12.5514
50.8	4.57888	50.8	1.59011	50.8	1.3763	50.8	13.2657	50.8	3.461	50.8	4.27315	50.8	10.6841	50.8	10.6431	50.8	76.844	50.8	68.7601	50.8	30.6764	50.8	43.0065	50.8	168.083	50.8	172.229	50.8	45.0051	51	13.8996
51	6.858	51	1.21876	51	2.4539	51	14.7052	51	2.3804	51	4.76725	51	13.0372	51	10.6931	51	76.9277	51	70.1684	51	30.014	51	43.4519	51	165.776	51	169.481	51	44.9191	51.2	13.8928
51.2	3.52646	51.2	1.99682	51.2	0.7298	51.2	14.7423	51.2	3.26943	51.2	4.74015	51.2	11.1269	51.2	10.3504	51.2	78.0033	51.2	67.7666	51.2	29.9312	51.2	43.1969	51.2	168.084	51.2	168.897	51.2	44.9476	51.4	13.1364
51.4	4.65758	51.4	1.13936	51.4	2.6865	51.4	15.8727	51.4	1.56876	51.4	4.33595	51.4	9.8163	51.4	9.85545	51.4	77.8028	51.4	70.708	51.4	30.3483	51.4	44.2663	51.4	172.135	51.4	171.981	51.4	44.9149	51.6	12.1005
51.6	4.31721	51.6	2.00857	51.6	1.1954	51.6	16.5302	51.6	3.09351	51.6	4.006	51.6	14.9532	51.6	10.4587	51.6	78.6915	51.6	67.9884	51.6	31.6524	51.6	41.7551	51.6	171.324	51.6	169.565	51.6	44.2112	51.8	12.7649
51.8	5.13975	51.8	1.02555	51.8	0.6859	51.8	14.1641	51.8	3.11232	51.8	3.98205	51.8	15.654	51.8	11.2641	51.8	77.2549	51.8	69.2051	51.8	30.6209	51.8	40.2211	51.8	169.798	51.8	169.353	51.8	45.1651	52	12.795
52	5.02283	52	1.63	52	1.82905	52	13.521	52	3.60253	52	4.0438	52	12.5006	52	11.4328	52	76.1142	52	68.8951	52	32.5167	52	46.5687	52	169.445	52	169.776	52	44.8369	52.2	12.4422
52.2	5.10875	52.2	2.16985	52.2	0.93095	52.2	15.2134	52.2	2.00296	52.2	4.57545	52.2	14.0476	52.2	10.938	52.2	76.7071	52.2	68.5931	52.2	32.7794	52.2	43.3383	52.2	170.724	52.2	170.412	52.2	43.9091	52.4	12.852
52.4	6.08929	52.4	0.67595	52.4	0.76755	52.4	12.1505	52.4	2.47941	52.4	3.77405	52.4	12.5409	52.4	11.0265	52.4	75.8237	52.4	67.8122	52.4	32.8963	52.4	44.4035	52.4	167.918	52.4	168.012	52.4	45.7933	52.6	13.1847
52.6	-1.14021	52.6	1.08894	52.6	1.49175	52.6	17.5499	52.6	2.77579	52.6	3.4505	52.6	15.6576	52.6	10.3341	52.6	74.411	52.6	68.568	52.6	33.6077	52.6	45.6744	52.6	171.333	52.6	171.13	52.6	46.8752	52.8	11.5044
52.8	2.99079	52.8	1.88171	52.8	2.14585	52.8	17.6889	52.8	3.21673	52.8	4.5489	52.8	13.2473	52.8	9.5744	52.8	73.526	52.8	68.9124	52.8	30.6892	52.8	45.0873	52.8	168.827	52.8	169.156	52.8	46.1256	53	12.6001
53	7.58154	53	0.064975	53	1.04285	53	15.6386	53	2.08549	53	3.95115	53	13.5272	53	12.1323	53	72.1636	53	67.7426	53	32.9122	53	43.4969	53	173.107	53	166.163	53	46.5055	53.2	13.6157
53.2	3.72958	53.2	1.40696	53.2	1.6826	53.2	18.9993	53.2	2.68123	53.2	3.99115	53.2	11.5409	53.2	11.1262	53.2	72.8976	53.2	66.9842	53.2	32.7223	53.2	44.8044	53.2	171.056	53.2	168.145	53.2	46.6861	53.4	12.7519
53.4	5.40375	53.4	0.871988	53.4	1.2794	53.4	15.3852	53.4	2.57998	53.4	4.9334	53.4	15.6658	53.4	10.8387	53.4	77.1237	53.4	67.9889	53.4	33.1695	53.4	43.3532	53.4	170.983	53.4	165.357	53.4	45.3761	53.6	12.5511
53.6	3.59342	53.6	2.39714	53.6	0.20755	53.6	14.7158	53.6	2.38183	53.6	4.099	53.6	15.2185	53.6	11.3	53.6	75.1439	53.6	68.7686	53.6	33.1691	53.6	45.2504	53.6	172.037	53.6	168.932	53.6	46.3831	53.8	13.2574
53.8	3.98296	53.8	1.8722	53.8	1.92315	53.8	18.1334	53.8	2.68566	53.8	4.60145	53.8	10.6074	53.8	11.132	53.8	74.6032	53.8	67.4624	53.8	31.6784	53.8	42.4	53.8	169.289	53.8	168.71	53.8	45.1233	54	12.0725
54	7.25229	54	3.0368	54	0.18825	54	17.0208	54	2.23783	54	3.6875	54	11.2096	54	10.6922	54	77.2021	54	70.3265	54	31.1721	54	42.8704	54	164.105	54	171.222	54	45.5757	54.2	13.1529
54.2	4.01696	54.2	1.98527	54.2	0.7381	54.2	16.6984	54.2	3.12375	54.2	4.16735	54.2	10.5738	54.2	9.501	54.2	73.904	54.2	70.116	54.2	31.4133	54.2	44.4341	54.2	166.044	54.2	171.212	54.2	46.947	54.4	12.217
54.4	2.49792	54.4	0.72825	54.4	0.13825	54.4	16.1535	54.4	2.09584	54.4	4.60105	54.4	15.9748	54.4	11.2804	54.4	74.498	54.4	69.959	54.4	31.8362	54.4	45.3801	54.4	167.631	54.4	172.805	54.4	46.6522	54.6	12.5336
54.6	4.80467	54.6	2.03629	54.6	0.4943	54.6	13.7972	54.6	2.07101	54.6	3.4631	54.6	14.2549	54.6	10.6911	54.6	74.826	54.6	69.4361	54.6	32.4222	54.6	44.1397	54.6	174.515	54.6	170.08	54.6	47.1093	54.8	12.5489
54.8	5.50408	54.8	1.89778	54.8	1.2561	54.8	15.3495	54.8	1.28924	54.8	4.38915	54.8	14.4563	54.8	11.1582	54.8	75.1444	54.8	69.514	54.8	32.2049	54.8	42.2945	54.8	173.394	54.8	176.258	54.8	44.1061	55	12.4542
55	3.75521	55	1.41771	55	1.6568	55	15.1363	55	1.92878	55	4.8005	55	11.8681	55	10.1507	55	75.5529	55	69.0567	55	31.1487	55	45.7662	55	170.966	55	173.822	55	44.6613	55.2	12.1527
55.2	2.96979	55.2	0.317462	55.2	1.7178	55.2	13.0896	55.2	2.87913	55.2	4.1499	55.2	15.0503	55.2	10.9643	55.2	76.3387	55.2	65.7968	55.2	30.0881	55.2	44.6317	55.2	169.947	55.2	171.603	55.2	45.8582	55.4	13.4489
55.4	9.00325	55.4	1.04444	55.4	1.29295	55.4	14.8308	55.4	2.81635	55.4	4.291	55.4	17.0611	55.4	11.1357	55.4	77.5806	55.4	67.9985	55.4	29.9181	55.4	43.5598	55.4	165.593	55.4	169.058	55.4	44.3272	55.6	11.9198
55.6	8.0395	55.6	0.692169	55.6	1.9727	55.6	12.9376	55.6	3.05078	55.6	4.7156	55.6	16.1466	55.6	10.1527	55.6	77.8164	55.6	68.6446	55.6	30.6133	55.6	42.7391	55.6	168.821	55.6	170.52	55.6	44.4922	55.8	14.4831
55.8	5.85404	55.8	1.4838	55.8	1.65195	55.8	14.9129	55.8	1.44734	55.8	4.63055	55.8	15.5194	55.8	10.6643	55.8	78.2453	55.8	67.0409	55.8	30.1408	55.8	46.2685	55.8	167.931	55.8	171.133	55.8	45.1475	56	11.293
56	6.46442	56	4.39362	56	2.06335	56	12.1539	56	2.50661	56	5.24155	56	14.6273	56	10.2646	56	78.2455	56	67.9109	56	30.5989	56	46.7527	56	172.88	56	170.702	56	46.2796	56.2	12.1187
56.2	2.59442	56.2	1.05909	56.2	1.57875	56.2	13.1068	56.2	2.16147	56.2	4.7708	56.2	15.9787	56.2	11.5914	56.2	78.142	56.2	67.8623	56.2	31.6353	56.2	44.9279	56.2	171.634	56.2	169.723	56.2	45.8894	56.4	12.8027
56.4	3.56692	56.4	0.448056	56.4	1.3714	56.4	15.4828	56.4	2.22453	56.4	5.38875	56.4	16.7662	56.4	10.2716	56.4	79.4208	56.4	68.8087	56.4	32.5119	56.4	45.4672	56.4	170.916	56.4	173.723	56.4	44.6273	56.6	14.1726
56.6	1.46475	56.6	1.14633	56.6	1.70415	56.6	17.4786	56.6	1.89576	56.6	3.69625	56.6	14.1945	56.6	10.8056	56.6	79.976	56.6	67.4259	56.6	29.9689	56.6	46.2934	56.6	168.386	56.6	171.299	56.6	45.0079	56.8	11.6512
56.8	4.52588	56.8	0.746525	56.8	0.69755	56.8	13.4364	56.8	3.09012	56.8	4.35895	56.8	16.7382	56.8	9.92555	56.8	78.5167	56.8	67.5249	56.8	30.9174	56.8	44.4262	56.8	164.558	56.8	172.71	56.8	45.3076	57	13.4957
57	1.75558	57	1.11844	57	0.445	57	15.3997	57	3.62393	57	3.7835	57	13.0985	57	9.94125	57	79.002	57	67.0741	57	30.059	57	43.1461	57	169.955	57	171.548	57	43.4272	57.2	13.0983
57.2	3.81883	57.2	2.66396	57.2	2.54375	57.2	15.685	57.2	3.46764	57.2	5.18245	57.2	15.1202	57.2	11.5109	57.2	78.4265	57.2	66.7585	57.2	30.4812	57.2	43.9541	57.2	168.867	57.2	173.5	57.2	43.5144	57.4	12.0795
57.4	5.42629	57.4	0.5719	57.4	1.89615	57.4	16.5298	57.4	1.98855	57.4	3.38785	57.4	10.7032	57.4	11.4332	57.4	77.4801	57.4	67.8139	57.4	30.2914	57.4	43.9612	57.4	168.024	57.4	175.194	57.4	41.751	57.6	13.0502
57.6	2.24354	57.6	3.16399	57.6	1.4615	57.6	15.3136	57.6	2.43371	57.6	4.01155	57.6	14.1117	57.6	10.9345	57.6	79.0978	57.6	68.4087	57.6	30.3666	57.6	45.8833	57.6	165.46	57.6	177.02	57.6	41.6578	57.8	12.7079
57.8	7.26008	57.8	1.78136	57.8	0.2206	57.8	15.4013	57.8	2.9862	57.8	4.3041	57.8	12.2504	57.8	10.2676	57.8	79.5032	57.8	67.8541	57.8	30.1463	57.8	41.7569	57.8	166.152	57.8	178.287	57.8	42.743	58	12.6987
58	4.21825	58	1.77343	58	0.445	58	18.4694	58	1.93759	58	4.0967	58	11.351	58	11.1635	58	78.9337	58	66.0763	58	28.7579	58	45.6256	58	169.63	58	173.848	58	41.2664	58.2	12.0718
58.2	8.96129	58.2	1.05632	58.2	1.82825	58.2	15.155	58.2	2.12799	58.2	4.0253	58.2	13.9462	58.2	11.7576	58.2	79.5372	58.2	68.0854	58.2	30.8427	58.2	44.7585	58.2	164.782	58.2	175.324	58.2	42.9614	58.4	13.2577
58.4	1.33629	58.4	2.08332	58.4	2.0012	58.4	13.0064	58.4	1.06783	58.4	5.07265	58.4	15.3943	58.4	10.8641	58.4	80.167	58.4	68.0237	58.4	30.2549	58.4	46.6334	58.4	167.77	58.4	171.74	58.4	42.8656	58.6	13.4414
58.6	4.4035	58.6	1.91126	58.6	1.51495	58.6	13.1361	58.6	2.19253	58.6	2.70855	58.6	12.58	58.6	10.6458	58.6	79.0681	58.6	68.4101	58.6	29.9669	58.6	44.8774	58.6	171.126	58.6	169.871	58.6	43.7181	58.8	11.924
58.8	3.016	58.8	2.19684	58.8	0.5303	58.8	14.5928	58.8	2.44803	58.8	6.51255	58.8	13.3255	58.8	11.0532	58.8	80.3834	58.8	70.3602	58.8	29.9756	58.8	43.8932	58.8	167.515	58.8	172.409	58.8	43.6324	59	12.6589
59	1.74471	59	1.08726	59	1.27455	59	14.4264	59	1.98956	59	4.125	59	17.6809	59	11.6226	59	77.5107	59	68.3001	59	30.4502	59	43.5017	59	171.401	59	170.024	59	42.3216	59.2	12.0206
59.2	6.78383	59.2	2.53076	59.2	1.3148	59.2	15.7314	59.2	2.28586	59.2	4.304	59.2	16.9417	59.2	11.4392	59.2	77.9386	59.2	69.6216	59.2	31.2555	59.2	44.3035	59.2	174.981	59.2	171.417	59.2	42.7331	59.4	12.2194
59.4	4.13742	59.4	1.00381	59.4	0.76665	59.4	17.1609	59.4	2.41856	59.4	5.1327	59.4	13.0478	59.4	12.2211	59.4	81.7626	59.4	68.3687	59.4	30.8802	59.4	44.265	59.4	175.511	59.4	173.024	59.4	41.4964	59.6	12.918
59.6	4.985	59.6	0.668438	59.6	0.1186	59.6	13.0946	59.6	2.75148	59.6	4.6899	59.6	15.1129	59.6	11.6456	59.6	82.8037	59.6	68.8892	59.6	31.4377	59.6	44.341	59.6	176.145	59.6	168.385	59.6	42.2936	59.8	13.6614
59.8	5.39325	59.8	2.09687	59.8	1.31695	59.8	14.5403	59.8	3.37801	59.8	4.5132	59.8	12.5856	59.8	10.6124	59.8	80.6062	59.8	67.2792	59.8	30.2984	59.8	45.8749	59.8	174.152	59.8	172.5	59.8	44.8223	60	12.3461
60	5.31833	60	1.80724	60	0.68645	60	17.1223	60	3.78216	60	4.8667	60	14.6571	60	10.8363	60	80.6008	60	68.4894	60	30.1922	60	46.9917	60	177.815	60	173.896	60	44.6899	60.2	14.0415
60.2	2.47221	60.2	1.37988	60.2	0.38675	60.2	16.3367	60.2	3.75534	60.2	4.87455	60.2	13.5025	60.2	12.1182	60.2	77.7706	60.2	68.1245	60.2	31.4907	60.2	44.6718	60.2	174.11	60.2	173.399	60.2	43.3953	60.4	12.2984
60.4	0.636458	60.4	1.07219	60.4	1.09995	60.4	12.3169	60.4	2.93178	60.4	4.9564	60.4	15.8211	60.4	11.1212	60.4	79.5777	60.4	67.7202	60.4	31.6464	60.4	47.3117	60.4	175.155	60.4	172.283	60.4	43.3585	60.6	12.494
60.6	0.345375	60.6	1.08231	60.6	1.1062	60.6	16.5207	60.6	3.58226	60.6	4.9343	60.6	17.1232	60.6	10.944	60.6	78.3573	60.6	66.8053	60.6	32.3197	60.6	49.406	60.6	174.609	60.6	173.292	60.6	43.9152	60.8	12.8731
60.8	6.6305	60.8	1.57923	60.8	0.7694	60.8	14.4856	60.8	3.02279	60.8	4.16005	60.8	13.7672	60.8	10.8794	60.8	78.1443	60.8	67.7189	60.8	32.565	60.8	46.8513	60.8	174.643	60.8	172.981	60.8	42.7221	61	11.9172
61	4.92	61	2.17922	61	1.5843	61	16.6094	61	2.80345	61	3.3293	61	11.5479	61	10.239	61	78.4362	61	68.1581	61	31.1966	61	46.2942	61	174.482	61	171.596	61	42.2493	61.2	11.5391
61.2	1.86437	61.2	1.40161	61.2	0.5551	61.2	16.0977	61.2	3.57535	61.2	4.1009	61.2	13.6769	61.2	10.9946	61.2	76.9664	61.2	65.1169	61.2	31.5308	61.2	45.7296	61.2	171.322	61.2	175.649	61.2	44.1612	61.4	12.9637
61.4	0.000125	61.4	0.388269	61.4	1.06755	61.4	16.7944	61.4	3.53766	61.4	4.3815	61.4	17.3392	61.4	11.245	61.4	77.4251	61.4	67.1892	61.4	30.3249	61.4	46.3277	61.4	173.387	61.4	173.255	61.4	43.6197	61.6	13.9679
61.6	2.34429	61.6	1.76937	61.6	0.6127	61.6	17.8469	61.6	2.64843	61.6	3.63365	61.6	16.1091	61.6	10.5778	61.6	75.8869	61.6	66.1267	61.6	31.4996	61.6	47.0629	61.6	176.413	61.6	176.286	61.6	44.3854	61.8	12.4069
61.8	4.44992	61.8	2.91629	61.8	1.28865	61.8	16.6253	61.8	2.44951	61.8	4.14295	61.8	14.6301	61.8	11.3221	61.8	78.0742	61.8	65.1146	61.8	30.8779	61.8	45.1069	61.8	175.271	61.8	174.391	61.8	42.8729	62	12.7933
62	1.8455	62	2.80983	62	0.9709	62	13.6755	62	4.23663	62	4.4206	62	12.2604	62	11.6794	62	77.2375	62	66.4535	62	29.9572	62	43.6522	62	178.302	62	171.673	62	43.0376	62.2	12.0949
62.2	2.37292	62.2	2.49504	62.2	0.6347	62.2	17.164	62.2	2.97554	62.2	3.4599	62.2	15.2549	62.2	10.7839	62.2	77.4651	62.2	64.982	62.2	28.6676	62.2	47.3232	62.2	177.078	62.2	170.184	62.2	43.4232	62.4	13.3228
62.4	5.24238	62.4	2.03136	62.4	0.79325	62.4	14.4158	62.4	3.40029	62.4	4.4068	62.4	15.8184	62.4	10.266	62.4	78.704	62.4	67.0926	62.4	28.5313	62.4	47.5232	62.4	178.4	62.4	172.565	62.4	44.4641	62.6	13.0671
62.6	2.25554	62.6	1.8341	62.6	1.14545	62.6	14.5311	62.6	3.29657	62.6	4.61465	62.6	13.3362	62.6	11.3678	62.6	78.7194	62.6	65.6782	62.6	28.9566	62.6	45.9298	62.6	175.653	62.6	169.912	62.6	44.1136	62.8	12.593
62.8	5.50712	62.8	1.76259	62.8	1.72085	62.8	14.499	62.8	2.84805	62.8	4.125	62.8	13.464	62.8	11.4533	62.8	80.4724	62.8	66.7971	62.8	30.1458	62.8	47.7414	62.8	178.593	62.8	167.481	62.8	43.3982	63	11.4312
63	2.07842	63	0.890919	63	1.731	63	16.0349	63	4.50769	63	3.42245	63	13.616	63	11.0301	63	79.8226	63	67.9202	63	30.7196	63	43.8377	63	177.224	63	167.499	63	43.3627	63.2	11.2634
63.2	5.91579	63.2	1.80403	63.2	1.55095	63.2	16.0437	63.2	3.62371	63.2	4.8651	63.2	16.4732	63.2	10.3155	63.2	81.1628	63.2	67.5796	63.2	30.1828	63.2	45.2212	63.2	174.623	63.2	167.208	63.2	42.7265	63.4	13.2698
63.4	4.9575	63.4	2.17606	63.4	1.34485	63.4	16.0572	63.4	2.72066	63.4	4.97565	63.4	13.5339	63.4	10.3178	63.4	80.2365	63.4	66.884	63.4	29.167	63.4	45.8952	63.4	176.194	63.4	173.227	63.4	44.6775	63.6	13.0323
63.6	5.18867	63.6	1.1841	63.6	0.6178	63.6	14.1883	63.6	2.71714	63.6	3.5431	63.6	12.4152	63.6	10.5787	63.6	79.1408	63.6	69.1716	63.6	31.1719	63.6	45.2691	63.6	178.715	63.6	169.635	63.6	45.5752	63.8	12.3693
63.8	6.92271	63.8	1.42252	63.8	1.3029	63.8	15.9954	63.8	3.87936	63.8	3.45825	63.8	13.4201	63.8	11.6902	63.8	81.9622	63.8	69.0214	63.8	28.5868	63.8	44.8544	63.8	177.214	63.8	170.761	63.8	44.0849	64	13.2485
64	0.858583	64	0.6275	64	0.55975	64	14.6823	64	2.08103	64	4.38905	64	13.1322	64	11.7692	64	80.2737	64	68.8781	64	29.1291	64	44.7017	64	179.783	64	171.67	64	44.9243	64.2	12.4003
64.2	2.84863	64.2	2.31802	64.2	-0.62565	64.2	11.9998	64.2	3.44682	64.2	3.1786	64.2	13.8443	64.2	11.0644	64.2	79.5091	64.2	67.3504	64.2	29.5655	64.2	43.5056	64.2	176.289	64.2	168.756	64.2	44.4031	64.4	11.6002
64.4	3.98775	64.4	1.61231	64.4	0.9832	64.4	15.0085	64.4	2.87076	64.4	4.24835	64.4	16.7443	64.4	12.1236	64.4	80.9849	64.4	67.8372	64.4	29.3302	64.4	42.3718	64.4	180.283	64.4	171.932	64.4	44.6724	64.6	11.636
64.6	4.98017	64.6	1.07225	64.6	1.49605	64.6	16.0649	64.6	3.85546	64.6	4.2057	64.6	16.3251	64.6	11.5078	64.6	80.3472	64.6	66.5584	64.6	28.7884	64.6	46.1955	64.6	178.118	64.6	172.199	64.6	46.6618	64.8	12.7086
64.8	2.52083	64.8	1.6288	64.8	-0.271	64.8	16.996	64.8	3.02068	64.8	4.63735	64.8	15.2373	64.8	10.8736	64.8	79.8791	64.8	68.9906	64.8	30.552	64.8	43.8631	64.8	178.306	64.8	174.858	64.8	44.7227	65	11.9375
65	2.85142	65	1.95314	65	0.0382	65	14.5302	65	3.24318	65	3.4888	65	12.3899	65	11.2736	65	78.4754	65	69.2132	65	29.575	65	44.5115	65	176.498	65	175.56	65	45.8498	65.2	13.1566
65.2	4.30088	65.2	2.46842	65.2	0.47875	65.2	15.1536	65.2	3.43133	65.2	4.12015	65.2	13.3454	65.2	9.925	65.2	79.8682	65.2	70.5024	65.2	29.1813	65.2	46.7083	65.2	180.618	65.2	171.095	65.2	45.4958	65.4	13.0933
65.4	3.43317	65.4	1.64644	65.4	0.43295	65.4	14.0831	65.4	4.32703	65.4	3.5586	65.4	13.1692	65.4	11.469	65.4	79.8316	65.4	67.0506	65.4	30.2991	65.4	47.8566	65.4	179.723	65.4	171.556	65.4	46.1553	65.6	12.4382
65.6	-0.465458	65.6	0.919006	65.6	0.82845	65.6	13.1336	65.6	3.13592	65.6	3.7664	65.6	13.9162	65.6	9.3535	65.6	79.3378	65.6	66.6138	65.6	30.0114	65.6	45.955	65.6	178.25	65.6	176.915	65.6	45.6336	65.8	11.242
65.8	3.96279	65.8	1.96538	65.8	0.0461	65.8	13.3529	65.8	5.09299	65.8	3.5293	65.8	16.2916	65.8	9.16625	65.8	82.1092	65.8	68.598	65.8	29.0776	65.8	44.5114	65.8	177.923	65.8	172.703	65.8	46.2031	66	12.5514
66	4.81513	66	0.0609938	66	0.97415	66	13.2343	66	1.95548	66	3.5906	66	12.3506	66	9.901	66	78.8281	66	65.834	66	29.8179	66	46.2551	66	179.1	66	172.783	66	46.449	66.2	10.961
66.2	2.70029	66.2	2.73841	66.2	0.543	66.2	11.7251	66.2	2.53987	66.2	3.35165	66.2	13.1215	66.2	10.95	66.2	79.8381	66.2	66.4902	66.2	29.06	66.2	44.6765	66.2	175.046	66.2	176.565	66.2	47.4163	66.4	11.9517
66.4	5.18396	66.4	1.51904	66.4	0.94665	66.4	14.2385	66.4	2.33252	66.4	4.5661	66.4	12.8242	66.4	9.8776	66.4	80.0995	66.4	69.0576	66.4	31.2837	66.4	46.3606	66.4	178.266	66.4	173.039	66.4	47.1483	66.6	13.0623
66.6	0.474042	66.6	1.02333	66.6	1.1621	66.6	12.9756	66.6	3.26125	66.6	3.5696	66.6	12.8488	66.6	10.8824	66.6	82.3459	66.6	67.7888	66.6	30.1183	66.6	44.6388	66.6	173.813	66.6	176.642	66.6	45.2063	66.8	13.4077
66.8	3.96433	66.8	2.7009	66.8	1.01695	66.8	13.8649	66.8	1.94222	66.8	3.2409	66.8	11.5601	66.8	10.5901	66.8	81.6167	66.8	67.9542	66.8	30.6746	66.8	44.1857	66.8	180.176	66.8	176.937	66.8	44.7088	67	11.2825
67	2.35958	67	0.857987	67	1.4156	67	12.3734	67	3.06727	67	3.17175	67	14.1112	67	10.0419	67	80.7932	67	66.5496	67	29.5857	67	45.9386	67	179.53	67	176.759	67	45.309	67.2	12.4947
67.2	4.62567	67.2	2.31683	67.2	0.7655	67.2	14.5467	67.2	3.22806	67.2	3.376	67.2	16.2202	67.2	11.3433	67.2	80.2096	67.2	66.0064	67.2	32.7251	67.2	47.301	67.2	179.929	67.2	174.455	67.2	45.2891	67.4	12.9409
67.4	2.81433	67.4	1.23421	67.4	1.76995	67.4	14.9489	67.4	3.75991	67.4	3.97595	67.4	14.8934	67.4	10.8696	67.4	78.9799	67.4	66.2481	67.4	31.9257	67.4	46.6985	67.4	176.014	67.4	173.658	67.4	44.4876	67.6	10.812
67.6	4.75637	67.6	2.86161	67.6	0.83285	67.6	12.1077	67.6	3.29098	67.6	4.8415	67.6	15.3184	67.6	11.0948	67.6	80.2015	67.6	66.6673	67.6	31.0222	67.6	48.9751	67.6	179.161	67.6	174.76	67.6	43.9971	67.8	13.1719
67.8	3.87342	67.8	1.05683	67.8	1.3225	67.8	13.1367	67.8	4.35601	67.8	3.93025	67.8	15.9352	67.8	10.9039	67.8	80.6643	67.8	64.8929	67.8	31.2537	67.8	45.2014	67.8	178.279	67.8	175.65	67.8	43.3078	68	11.9048
68	7.11492	68	2.06335	68	0.63125	68	15.1538	68	4.07844	68	3.2712	68	12.2281	68	10.7658	68	79.6929	68	65.4275	68	29.6981	68	45.5737	68	181.574	68	177.34	68	45.6416	68.2	11.4628
68.2	4.56217	68.2	2.11525	68.2	0.6632	68.2	13.8005	68.2	1.50992	68.2	3.30575	68.2	14.9271	68.2	11.4697	68.2	78.7957	68.2	66.2901	68.2	31.174	68.2	47.5355	68.2	179.946	68.2	175.588	68.2	44.1523	68.4	13.1706
68.4	4.11975	68.4	1.72949	68.4	0.95085	68.4	12.1567	68.4	3.29253	68.4	3.9321	68.4	12.1994	68.4	10.1261	68.4	78.687	68.4	66.7774	68.4	31.5312	68.4	47.5936	68.4	179.292	68.4	176.218	68.4	45.4898	68.6	12.3028
68.6	3.82821	68.6	1.11746	68.6	0.18525	68.6	13.8153	68.6	3.67518	68.6	4.7322	68.6	12.7548	68.6	11.0124	68.6	77.6087	68.6	64.9358	68.6	32.8714	68.6	45.6963	68.6	179.702	68.6	176.29	68.6	42.8921	68.8	11.2255
68.8	5.06329	68.8	1.69848	68.8	1.58305	68.8	13.9372	68.8	2.73781	68.8	4.48475	68.8	13.1303	68.8	10.6079	68.8	79.1528	68.8	67.0447	68.8	30.1092	68.8	49.7293	68.8	176.992	68.8	178.681	68.8	43.4322	69	11.8102
69	1.98742	69	1.35551	69	1.6589	69	13.9852	69	2.74565	69	4.80125	69	12.8659	69	11.1028	69	79.6406	69	66.7787	69	30.7124	69	47.0115	69	177.594	69	176.043	69	47.5074	69.2	13.4035
69.2	5.76375	69.2	0.658963	69.2	1.1315	69.2	15.6995	69.2	3.41038	69.2	3.8316	69.2	11.4186	69.2	11.6824	69.2	78.2046	69.2	66.5002	69.2	32.1466	69.2	45.5038	69.2	175.959	69.2	177.816	69.2	47.0657	69.4	12.277
69.4	2.0025	69.4	2.19874	69.4	1.36815	69.4	16.7306	69.4	3.07498	69.4	4.246	69.4	13.4085	69.4	10.8303	69.4	81.3007	69.4	66.6361	69.4	32.0916	69.4	44.5344	69.4	179.964	69.4	174.434	69.4	44.6345	69.6	12.1888
69.6	3.06512	69.6	1.70276	69.6	1.029	69.6	18.4142	69.6	3.24193	69.6	4.40845	69.6	12.5779	69.6	11.2426	69.6	82.1926	69.6	66.6934	69.6	32.6906	69.6	47.2177	69.6	177.959	69.6	176.755	69.6	45.0717	69.8	12.7316
69.8	1.99367	69.8	1.82692	69.8	1.1253	69.8	13.284	69.8	2.85493	69.8	4.73375	69.8	14.6748	69.8	10.1171	69.8	78.5801	69.8	65.9077	69.8	32.3257	69.8	47.1017	69.8	182.337	69.8	174.156	69.8	47.3326	70	11.1574
70	6.71054	70	1.84191	70	0.93825	70	15.9362	70	3.06493	70	4.46455	70	16.8993	70	11.088	70	79.6264	70	66.8878	70	31.6583	70	44.7532	70	177.307	70	177.777	70	47.5823	70.2	13.3961
70.2	2.23517	70.2	2.23016	70.2	1.43545	70.2	15.7856	70.2	3.54943	70.2	4.362	70.2	13.5073	70.2	10.4824	70.2	79.6767	70.2	66.6498	70.2	32.8909	70.2	46.5438	70.2	175.702	70.2	176.592	70.2	44.5691	70.4	11.8621
70.4	3.13713	70.4	1.97436	70.4	0.61925	70.4	15.1966	70.4	3.93781	70.4	4.3513	70.4	14.89	70.4	10.5533	70.4	82.3072	70.4	66.9496	70.4	32.6258	70.4	44.5037	70.4	176.085	70.4	174.144	70.4	43.5769	70.6	12.3911
70.6	2.38383	70.6	1.06301	70.6	1.3062	70.6	14.9084	70.6	3.37226	70.6	3.4432	70.6	14.7209	70.6	9.15535	70.6	82.8484	70.6	64.8827	70.6	31.9722	70.6	44.4758	70.6	174.785	70.6	175.648	70.6	45.2148	70.8	12.4761
70.8	2.6295	70.8	2.98662	70.8	1.2735	70.8	13.5629	70.8	3.92125	70.8	4.76075	70.8	16.7147	70.8	9.07065	70.8	80.1091	70.8	66.329	70.8	32.0243	70.8	44.3662	70.8	172.899	70.8	173.63	70.8	46.1337	71	12.0869
71	2.78608	71	0.814369	71	0.64905	71	17.5154	71	3.12655	71	3.56365	71	13.9822	71	10.7501	71	78.3921	71	65.6224	71	34.1168	71	44.7724	71	178.379	71	173.922	71	46.1695	71.2	11.8648
71.2	2.97075	71.2	1.23744	71.2	2.284	71.2	15.9162	71.2	2.29729	71.2	2.99635	71.2	14.9071	71.2	11.3616	71.2	80.4253	71.2	65.973	71.2	33.1547	71.2	45.4357	71.2	172.339	71.2	176.068	71.2	43.836	71.4	12.0222
71.4	7.37358	71.4	0.632344	71.4	0.82125	71.4	17.7368	71.4	2.52031	71.4	3.99155	71.4	15.0159	71.4	10.7051	71.4	79.9622	71.4	66.9021	71.4	32.3843	71.4	45.6857	71.4	176.811	71.4	174.78	71.4	44.6559	71.6	11.6937
71.6	4.29521	71.6	2.31874			71.6	15.2144	71.6	3.04179	71.6	3.42705	71.6	13.3834	71.6	11.4319	71.6	82.3075	71.6	67.5741	71.6	31.5922	71.6	44.9145	71.6	176.619	71.6	174.85	71.6	48.5029	71.8	13.4463
71.8	3.16996	71.8	1.98551			71.8	16.3784	71.8	2.93323	71.8	3.988	71.8	17.758	71.8	11.8227	71.8	81.367	71.8	68.2761	71.8	31.6032	71.8	43.6549	71.8	174.121	71.8	171.771	71.8	47.1588	72	12.4907
72	2.44742	72	1.34604			72	17.9617	72	2.23639			72	13.6625	72	11.2264	72	82.5647	72	67.445	72	31.1076	72	44.764	72	173.278	72	170.355	72	46.5481	72.2	11.077
72.2	8.42637	72.2	1.60823			72.2	14.1887	72.2	2.39353			72.2	15.8047	72.2	11.9887	72.2	80.4357	72.2	67.4522	72.2	31.6567			72.2	177.972			72.2	47.111	72.4	12.4182
72.4	2.57679	72.4	2.06336			72.4	13.0831	72.4	3.32915			72.4	14.4328			72.4	81.045	72.4	67.5362	72.4	31.342			72.4	177.17			72.4	44.9289	72.6	12.4716
72.6	2.60525	72.6	1.80187			72.6	14.3494	72.6	3.31296			72.6	15.78			72.6	82.461	72.6	66.1058	72.6	30.9037			72.6	173.545			72.6	44.8021	72.8	13.4324
72.8	2.49475	72.8	1.26911			72.8	16.0596	72.8	2.09739			72.8	15.8052					72.8	67.3347					72.8	172.578			72.8	46.4464	73	11.1256
73	2.64242	73	1.84959			73	16.9205	73	2.09186			73	18.705											73	176.96			73	45.5674	73.2	11.3837
73.2	4.74117	73.2	2.70931			73.2	15.9853	73.2	3.22509			73.2	16.8376															73.2	46.5124	73.4	11.1298
73.4	3.16046	73.4	1.61259			73.4	14.5133	73.4	3.8177			73.4	13.1283															73.4	44.6742	73.6	13.3141
73.6	6.84888	73.6	1.54513			73.6	15.1481	73.6	2.48585			73.6	16.8152															73.6	44.8444	73.8	11.2248
73.8	3.43283	73.8	2.54939			73.8	16.5185	73.8	2.48329			73.8	17.0985															73.8	45.3791	74	11.666
74	1.97304	74	1.92997			74	17.5285	74	2.39651			74	13.3178															74	46.2717	74.2	12.1411
74.2	3.83087	74.2	1.18537			74.2	15.0429	74.2	2.99599			74.2	17.6661															74.2	44.9611	74.4	11.734
		74.4	1.15119			74.4	15.4379	74.4	3.44727			74.4	18.9339															74.4	45.5673	74.6	13.0916
																														74.8	11.1712
																														75	11.8744
																														75.2	12.9519
																														75.4	11.1782
																														75.6	12.26
																														75.8	12.2123
																														76	12.2912
																														76.2	11.0531
																														76.4	12.1891
																														76.6	11.754
																														76.8	11.2653
																														77	10.7828
																														77.2	12.4829
																														77.4	10.9227
																														77.6	10.9271
																														77.8	11.0962
																														78	10.3009
																														78.2	11.5689
																														78.4	11.7162
																														78.6	10.163
																														78.8	10.3464
																														79	12.1304
																														79.2	10.4305
																														79.4	12.0136
																														79.6	9.96613
																														79.8	11.4569
																														80	10.0137
																														80.2	11.4821
																														80.4	10.5059
																														80.6	9.39724
																														80.8	9.92345
																														81	11.9255
																														81.2	11.3205
																														81.4	10.448
																														81.6	11.1498
																														81.8	11.4998
																														82	10.8829
																														82.2	11.9341
																														82.4	11.124
																														82.6	11.1403
																														82.8	10.8578
																														83	10.4126
																														83.2	10.7741
																														83.4	10.0358
																														83.6	9.12062
																														83.8	9.93796
																														84	12.2502
																														84.2	11.8989
																														84.4	10.7885
																														84.6	10.6813
																														84.8	10.1536
																														85	10.8313
																														85.2	10.5299
																														85.4	12.6097
																														85.6	9.66882
																														85.8	11.8773
																														86	11.6194
																														86.2	11.0396
																														86.4	11.0334
																														86.6	10.9871
																														86.8	10.7135
																														87	10.2562
																														87.2	10.76
																														87.4	9.40976
																														87.6	9.66583
																														87.8	10.3431
																														88	10.6499
																														88.2	12.0516
																														88.4	10.9411
																														88.6	11.6387
																														88.8	11.0142
																														89	11.9823
																														89.2	11.5783
																														89.4	10.5444
																														89.6	10.3164
																														89.8	10.6404
																														90	10.5127
																														90.2	11.1541
																														90.4	10.8626
																														90.6	11.9522
																														90.8	10.11
																														91	11.5664
																														91.2	10.061
																														91.4	9.33736
																														91.6	11.5625
																														91.8	9.9227
																														92	10.5993
																														92.2	10.0039
																														92.4	10.9127
																														92.6	12.482
																														92.8	8.53308
																														93	10.0776
																														93.2	10.5203
																														93.4	9.80248
																														93.6	10.2672
																														93.8	9.82663
																														94	10.4789
																														94.2	11.2909
																														94.4	9.53524
																														94.6	9.57967
																														94.8	10.3196
																														95	10.7155
																														95.2	8.9218
																														95.4	10.0298
																														95.6	8.92823
																														95.8	10.0024
																														96	11.1638
																														96.2	9.90456
																														96.4	10.3289
																														96.6	9.85545
																														96.8	9.28642
																														97	10.2047
																														97.2	10.7797
																														97.4	9.11362
																														97.6	9.74175
																														97.8	10.077
																														98	9.47724
																														98.2	8.97102
																														98.4	9.96127
																														98.6	9.49089
																														98.8	9.34486
																														99	10.4907
																														99.2	9.15158
																														99.4	8.7206
																														99.6	10.2115
																														99.8	9.47175
																														100	8.75432
																														100.2	8.93832
																														100.4	9.15729
																														100.6	9.401
																														100.8	9.68854
																														101	9.21687
																														101.2	9.16717
																														101.4	9.36204
																														101.6	9.45311
																														101.8	8.93086
																														102	8.62142
																														102.2	8.66575
																														102.4	10.134
																														102.6	9.22194
																														102.8	10.3874
																														103	10.1186
																														103.2	9.29656
																														103.4	8.32021
																														103.6	8.9046
																														103.8	8.2072
																														104	9.56155
																														104.2	9.35102
																														104.4	9.49238
																														104.6	9.35838
																														104.8	9.42287
																														105	8.38782
																														105.2	8.85762
																														105.4	9.33523
																														105.6	10.9817
																														105.8	9.15252
																														106	9.98196
																														106.2	9.26724
																														106.4	8.83788
																														106.6	7.96289
																														106.8	8.34679
																														107	8.14999
																														107.2	10.3571
																														107.4	8.64018
																														107.6	8.97989
																														107.8	9.60844
																														108	7.72583
																														108.2	8.77494
																														108.4	10.001
																														108.6	8.31543
																														108.8	9.91864
																														109	8.62852
																														109.2	7.63196
																														109.4	9.15887
																														109.6	8.20767
																														109.8	8.40888
																														110	9.84676
																														110.2	9.24781
																														110.4	10.98
																														110.6	9.04533
																														110.8	7.8105
																														111	9.34665
																														111.2	8.90525
																														111.4	7.90264
																														111.6	9.92402
																														111.8	8.94648
																														112	7.60323
																														112.2	7.69563
																														112.4	8.06315
																														112.6	8.00626
																														112.8	8.0365
																														113	8.70911
																														113.2	7.9576
																														113.4	8.54738
																														113.6	6.66225
																														113.8	9.69995
																														114	10.446
																														114.2	9.5175
																														114.4	9.62406
																														114.6	8.23004
																														114.8	9.16792
																														115	9.43408
																														115.2	7.86092
																														115.4	8.67599
																														115.6	10.1988
																														115.8	9.03548
																														116	8.36023
																														116.2	7.81535
																														116.4	9.69133
																														116.6	9.17801
																														116.8	7.81951
																														117	10.2963
																														117.2	7.3504
																														117.4	7.90732
																														117.6	8.51585
																														117.8	7.9615
																														118	9.05567
																														118.2	8.97795
																														118.4	9.40143
																														118.6	9.23788
																														118.8	9.41415
																														119	8.55681
																														119.2	8.66736
																														119.4	8.75339
																														119.6	9.61111
																														119.8	9.16346
																														120	8.99367
																														120.2	7.49775
																														120.4	9.31633
																														120.6	8.56295
																														120.8	8.38263
																														121	8.33229
																														121.2	8.57227
																														121.4	9.21157
																														121.6	9.36248
																														121.8	8.92136
																														122	7.21765
																														122.2	9.83217
																														122.4	10.7882
																														122.6	8.61995
																														122.8	8.60326
																														123	9.20555
																														123.2	8.85958
																														123.4	8.1654
																														123.6	9.07337
																														123.8	9.27405
																														124	9.64954
																														124.2	8.94179
																														124.4	8.47733
																														124.6	7.98492
																														124.8	9.35132
																														125	7.86074
																														125.2	7.81864
																														125.4	8.37345
																														125.6	9.7065
																														125.8	7.86462
																														126	8.05861
																														126.2	8.19124
																														126.4	11.4978
																														126.6	7.7515
																														126.8	9.41879
																														127	10.4516
																														127.2	9.48571
																														127.4	8.59625
																														127.6	10.1135
																														127.8	8.16989
																														128	8.45387
																														128.2	7.60039
																														128.4	7.87931
																														128.6	9.63781
																														128.8	7.63519
																														129	8.32761
																														129.2	9.03286
																														129.4	7.29077
																														129.6	8.17705
																														129.8	8.3327
																														130	7.87638
																														130.2	9.3985
																														130.4	9.24955
																														130.6	8.8418
																														130.8	7.47212
																														131	8.81269
																														131.2	7.72281
																														131.4	8.47707
																														131.6	9.90161
																														131.8	9.16714
																														132	8.32754
																														132.2	8.7946
																														132.4	8.261
																														132.6	7.68969
																														132.8	8.50619
																														133	8.68729
																														133.2	9.71875
																														133.4	8.43535
																														133.6	8.90598
																														133.8	8.54562
																														134	8.03187
																														134.2	9.17777
																														134.4	7.58929
																														134.6	7.82733
																														134.8	9.22401
																														135	7.93687
																														135.2	7.7979
																														135.4	9.02718
																														135.6	8.42849
																														135.8	8.10412
																														136	7.56063
																														136.2	7.52081
																														136.4	8.32061
																														136.6	8.75885
																														136.8	7.92499
																														137	8.46793
																														137.2	6.55946
																														137.4	8.26789
																														137.6	8.55432
																														137.8	7.70937
																														138	8.78376
																														138.2	8.03271
																														138.4	8.33674
																														138.6	7.62673
																														138.8	8.93968
																														139	7.35424
																														139.2	9.26444
																														139.4	7.69861
																														139.6	7.55532
																														139.8	7.62836
																														140	8.38613
																														140.2	9.01725
																														140.4	7.04321
																														140.6	7.96679
																														140.8	8.04252
																														141	8.98514
																														141.2	8.32765
																														141.4	7.95165
																														141.6	9.27002
																														141.8	7.99624
																														142	9.04827
																														142.2	7.78825
																														142.4	6.85911
																														142.6	7.56682
																														142.8	9.32674
																														143	8.07129
																														143.2	7.20854
																														143.4	8.52102
																														143.6	8.1918
																														143.8	7.36958
																														144	7.79129
																														144.2	9.25301
																														144.4	8.55126
																														144.6	9.70689
																														144.8	6.96754
																														145	8.26799
																														145.2	7.00968
																														145.4	7.78656
																														145.6	7.02761
																														145.8	8.23904
																														146	8.68342
																														146.2	8.4573
																														146.4	6.91755
																														146.6	8.03949
																														146.8	8.18656
																														147	7.14474
																														147.2	8.82402
																														147.4	6.95329
																														147.6	7.99004
																														147.8	9.87395
																														148	6.72371
																														148.2	7.45575
																														148.4	8.41589
																														148.6	6.69379
																														148.8	8.11807
																														149	7.28968
																														149.2	8.35168
																														149.4	7.01087
																														149.6	9.17606
																														149.8	8.88305
																														150	8.42655
																														150.2	8.33998
																														150.4	8.1471
																														150.6	6.40563
																														150.8	8.48352
																														151	7.63851
																														151.2	7.13977
																														151.4	8.4215
																														151.6	6.84904
																														151.8	7.44402
																														152	6.73932
																														152.2	9.0141
																														152.4	8.14769
																														152.6	8.27646
																														152.8	9.08619
																														153	8.52462
																														153.2	8.38865
																														153.4	7.74152
																														153.6	7.95792
																														153.8	10.0521
																														154	8.76742
																														154.2	8.73256
																														154.4	7.84129
																														154.6	8.91588
																														154.8	7.76835
																														155	7.52249
																														155.2	8.79846
																														155.4	7.8738
																														155.6	8.73865
																														155.8	8.26094
																														156	8.93969
																														156.2	6.83061
																														156.4	8.46376
																														156.6	9.13126
																														156.8	7.51205
																														157	5.97761
																														157.2	9.36717
																														157.4	7.43361
																														157.6	8.02436
																														157.8	8.30557
																														158	7.39113
																														158.2	7.33613
																														158.4	8.03877
																														158.6	7.84062
																														158.8	7.66933
																														159	6.2236
																														159.2	8.68329
																														159.4	7.27194
																														159.6	8.22696
																														159.8	8.34405
																														160	9.13689
																														160.2	8.824
																														160.4	7.88486
																														160.6	8.0563
																														160.8	7.03704
																														161	7.99377
																														161.2	8.02965
																														161.4	8.18539
																														161.6	6.28462
																														161.8	6.83499
																														162	6.52264
																														162.2	7.61717
																														162.4	7.27074
																														162.6	7.10219
																														162.8	7.9475
																														163	7.88386
																														163.2	7.09626
																														163.4	7.26795
																														163.6	7.46485
																														163.8	7.45096
																														164	6.90718
																														164.2	6.75363
																														164.4	7.5685
																														164.6	7.46163
																														164.8	9.01854
																														165	6.70207
																														165.2	7.40286
																														165.4	6.91583
																														165.6	7.06892
																														165.8	7.42512
																														166	8.6798
																														166.2	7.56329
																														166.4	8.37039
																														166.6	6.09501
																														166.8	8.37638
																														167	6.6558
																														167.2	7.92496
																														167.4	7.26382
																														167.6	8.20681
																														167.8	6.65427
																														168	8.25677
																														168.2	7.99833
																														168.4	6.4375
																														168.6	8.4258
																														168.8	6.87837
																														169	6.94901
																														169.2	8.00304
																														169.4	8.16531
																														169.6	8.40012
																														169.8	7.56817
																														170	7.74958
																														170.2	7.96356
																														170.4	8.54198
																														170.6	7.40314
																														170.8	6.67504
																														171	7.11896
																														171.2	7.87715
																														171.4	8.11463
																														171.6	8.22071
																														171.8	7.26532
																														172	6.71045
																														172.2	7.29733
																														172.4	7.04885
																														172.6	7.41467
																														172.8	7.5279
																														173	6.42662
																														173.2	7.34111
																														173.4	7.08786
																														173.6	7.40489
																														173.8	7.75358
																														174	8.63885
																														174.2	6.93379
																														174.4	7.7248
																														174.6	7.22907
																														174.8	6.77935
																														175	6.98471
																														175.2	7.65561
																														175.4	7.95629
																														175.6	6.86808
																														175.8	8.91171
																														176	8.09475
																														176.2	7.55536
																														176.4	6.7012
																														176.6	6.70902
																														176.8	7.80842
																														177	7.78577
																														177.2	7.90317
																														177.4	7.90589
																														177.6	7.5738
																														177.8	7.14948
																														178	6.60413
																														178.2	6.98402
																														178.4	7.28863
																														178.6	7.97539
																														178.8	7.26124
																														179	8.12946
																														179.2	8.09821
																														179.4	8.38832
																														179.6	7.12002
																														179.8	6.28808
																														180	7.66252
																														180.2	6.51175
																														180.4	6.44681
																														180.6	6.96929
																														180.8	6.29801
																														181	7.74149
																														181.2	6.72769
																														181.4	6.30915
																														181.6	7.13149
																														181.8	6.67676
																														182	6.05825
																														182.2	7.46685
																														182.4	7.29517
																														182.6	6.76789
																														182.8	6.76576
																														183	7.12067
																														183.2	6.77533
																														183.4	7.12964
																														183.6	5.6294
																														183.8	8.95181
																														184	6.58179
																														184.2	5.23043
																														184.4	7.14199
																														184.6	7.69223
																														184.8	8.41005
																														185	8.00839
																														185.2	5.71756
																														185.4	6.64945
																														185.6	6.94673
																														185.8	7.01658
																														186	5.42054
																														186.2	8.04961
																														186.4	6.78213
																														186.6	6.57746
																														186.8	7.28114
																														187	7.67025
																														187.2	7.44145
																														187.4	7.11277
																														187.6	6.65156
																														187.8	6.81492
																														188	8.76671
																														188.2	8.60269
																														188.4	7.47894
																														188.6	6.73724
																														188.8	6.25176
																														189	6.98542
																														189.2	6.02811
																														189.4	7.57906
																														189.6	6.3456
																														189.8	7.61174
																														190	5.7644
																														190.2	7.26096
																														190.4	6.61268
																														190.6	7.76999
																														190.8	6.37157
																														191	6.68154
																														191.2	6.83535
																														191.4	6.92142
																														191.6	6.97358
																														191.8	6.76424
																														192	7.74831
																														192.2	6.88956
																														192.4	7.66877
																														192.6	6.01283
																														192.8	7.00054
																														193	6.68571
																														193.2	6.20075
																														193.4	7.87337
																														193.6	6.99577
																														193.8	8.04763
																														194	6.50894
																														194.2	6.96737
																														194.4	7.6831
																														194.6	7.17925
																														194.8	7.42263
																														195	6.37281
																														195.2	7.94154
																														195.4	7.7683
																														195.6	6.74946
																														195.8	6.81219
																														196	7.29712
																														196.2	5.48368
																														196.4	6.45238
																														196.6	7.36145
																														196.8	6.1582
																														197	7.17036
																														197.2	7.11223
																														197.4	6.00561
																														197.6	6.74143
																														197.8	6.66481
																														198	6.34924
																														198.2	5.34383
																														198.4	5.51007
																														198.6	5.89558
																														198.8	6.47939
																														199	4.76519
																														199.2	6.12794
																														199.4	5.78683
																														199.6	6.5111
																														199.8	5.41807
																														200	7.10871
																														200.2	6.31005
																														200.4	6.45848
																														200.6	5.37052
																														200.8	7.38926
																														201	7.00951
																														201.2	5.79408
																														201.4	5.36185
																														201.6	7.5707
																														201.8	7.45213
																														202	6.65265
																														202.2	6.9957
																														202.4	7.28261
																														202.6	7.67283
																														202.8	6.09715
																														203	5.82219
																														203.2	5.22462
																														203.4	6.14062

## Sheet: Fig. 1 I - Sliding events
The overlap length between an immobilised filament and a mobile filament during sliding events (12 nM anillin-GFP).
Event 1		Event 2		Event 3		Event 4		Event 5		Event 6		Event 7		Event 8
Time [s]	Overlap Length [um]	Time [s]	Overlap Length [um]	Time [s]	Overlap Length [um]	Time [s]	Overlap Length [um]	Time [s]	Overlap Length [um]	Time [s]	Overlap Length [um]	Time [s]	Overlap Length [um]	Time [s]	Overlap Length [um]
0	0.463333	0	0.084	0	0.770861	0	0.464	0	0.731301	0	1.12371	0	0.430937	0	0.310792
0.504513	0.818	0.504513	0.273333	2.92	0.770861	2.77	0.503	2.84	0.85317	2.84	1.12371	2.84	0.43947	0.2093	0.310792
1.00903	0.583333	1.00903	0.340667	5.84	0.794649	5.54	0.578	5.68	0.85317	5.68	1.19732	5.68	0.517125	0.4186	0.430937
1.51354	0.706667	1.51354	0.370667	8.76	0.887386	8.31	0.771	8.52	0.85317	8.52	1.19732	8.52	0.603313	0.6279	0.502559
2.01805	0.792	2.01805	0.364667	11.68	0.848861	11.08	0.771	11.36	0.85317	11.36	1.27256	11.36	0.603313	0.8372	0.551859
2.52257	0.882	2.52257	0.346667	14.6	0.963576	13.85	0.813	14.2	0.916173	14.2	1.243	14.2	0.6895	1.0465	0.551859
3.02708	0.882667	3.02708	0.340667	17.52	0.887386	16.62	0.887	17.04	0.975125	17.04	1.19732	17.04	0.609432	1.2558	0.621498
3.53159	0.811333	3.53159	0.397333	20.44	0.887386	19.39	0.849	19.88	1.03787	19.88	1.243	19.88	0.603313	1.4651	0.621498
4.0361	0.946	4.0361	0.344	23.36	0.848861	22.16	0.887	22.72	1.15957	22.72	1.243	22.72	0.609432	1.6744	0.621498
4.54062	0.914667	4.54062	0.493333	26.28	0.887386	24.93	0.887	25.56	1.02848	25.56	1.19732	25.56	0.6895	1.8837	0.741385
5.04513	0.961333	5.04513	0.5	29.2	0.963576	27.7	0.771	28.4	1.13724	28.4	1.27256	28.4	0.6895	2.093	0.673124
5.54964	0.97	5.54964	0.534667	32.12	0.887386	30.47	0.813	31.24	1.13724	31.24	1.31557	31.24	0.694844	2.3023	0.673124
6.05416	0.927333	6.05416	0.548667	35.04	0.887386	33.24	0.887	34.08	1.13724	34.08	1.38977	34.08	0.6895	2.5116	0.741385
6.55867	0.969333	6.55867	0.643333	37.96	1.00512	36.01	0.887	36.92	1.13724	36.92	1.38977	36.92	0.6895	2.7209	0.741385
7.06318	0.97	7.06318	0.650667	40.88	0.963576	38.78	0.964	39.76	1.12121	39.76	1.38977	39.76	0.694844	2.9302	0.694844
7.5677	0.881333	7.5677	0.687333	43.8	0.887386	41.55	0.964			42.6	1.31557	42.6	0.6895	3.1395	0.741385
8.07221	0.995333	8.07221	0.674667	46.72	0.887386	44.32	1.005			45.44	1.31557	45.44	0.775687	3.3488	0.741385
8.57672	1.03867	8.57672	0.648667	49.64	0.887386	47.09	0.813			48.28	1.31557	48.28	0.775687
9.08123	0.972	9.08123	0.613333	52.56	0.813093	49.86	1.08			51.12	1.43442	51.12	0.861875
9.58575	1.03133	9.58575	0.598	55.48	0.887386	52.63	1.124			53.96	1.43442	53.96	0.861875
10.0903	1.01067	10.0903	0.634667	58.4	0.887386	55.4	1.005			56.8	1.50768	56.8	0.861875
10.5948	1.01467	10.5948	0.722667	61.32	0.887386	58.17	1.124			59.64	1.43442	59.64	0.861875
11.0993	0.926667	11.0993	0.745333	64.24	0.887386	60.94	1.124			62.48	1.38977	62.48	0.866184
11.6038	1.03733	11.6038	0.678	67.16	0.848861	63.71	1.124			65.32	1.38977	65.32	0.948063
12.1083	1.01733	12.1083	0.720667	70.08	0.887386	66.48	1.197			68.16	1.38977	68.16	0.948063
12.6128	1.084	12.6128	0.748667	73	0.928239	69.25	1.052			71	1.46519	71	0.948063
13.1173	1.00667	13.1173	0.679333	75.92	0.963576	72.02	1.08			73.84	1.46519	73.84	0.948063
13.6219	1.016	13.6219	0.729333	78.84	0.963576	74.79	1.197			76.68	1.50768	76.68	0.951941
14.1264	1.07933	14.1264	0.735333	81.76	1.0414					79.52	1.50768	79.52	1.03425
14.6309	1.04933	14.6309	0.748667	84.68	1.0414					82.36	1.50768	82.36	0.861875
15.1354	1.114	15.1354	0.775333	87.6	0.963576					85.2	1.50768	85.2	0.948063
15.6399	1.122	15.6399	0.800667	90.52	1.0414					88.04	1.50768
16.1444	1.09067	16.1444	0.826	93.44	1.07993					90.88	1.43442
16.6489	1.09467	16.6489	0.798							93.72	1.38977
17.1534	0.954	17.1534	0.822667							96.56	1.50768
17.658	1.04133	17.658	0.848							99.4	1.50768
18.1625	1.188	18.1625	0.934667							102.24	1.50768
18.667	1.058	18.667	0.928667							105.08	1.58223
19.1715	1.10067	19.1715	0.904							107.92	1.50768
19.676	1.158	19.676	1.022							110.76	1.50768
20.1805	1.012	20.1805	0.928667
20.685	1.162	20.685	0.9
21.1895	1.106	21.1895	0.906
21.6941	1.11133	21.6941	0.916667
22.1986	1.18867	22.1986	0.942
22.7031	1.22133	22.7031	0.886667
23.2076	1.202	23.2076	0.961333
23.7121	1.26933	23.7121	0.964
24.2166	1.13467	24.2166	1.006
24.7211	1.326	24.7211	0.967333
25.2257	1.28867	25.2257	0.909333
25.7302	1.27867	25.7302	0.921333
26.2347	1.142	26.2347	0.932
26.7392	1.32733	26.7392	1.01533
27.2437	1.30133	27.2437	0.86
27.7482	1.35733	27.7482	1.016
28.2527	1.38867	28.2527	0.984667
28.7572	1.388	28.7572	0.972
29.2618	1.426	29.2618	1.00867
29.7663	1.33267	29.7663	0.973333
30.2708	1.27	30.2708	0.989333
30.7753	1.318	30.7753	1.07267
31.2798	1.26133	31.2798	1.024
31.7843	1.28933	31.7843	1.03867
32.2888	1.24	32.2888	1.038
32.7933	1.22	32.7933	1.04067
33.2979	1.28467	33.2979	1.06
33.8024	1.26933	33.8024	1.09533
34.3069	1.33067	34.3069	1.13133
34.8114	1.306	34.8114	0.989333
35.3159	1.334	35.3159	1.064
35.8204	1.32	35.8204	1.03733
36.3249	1.29333	36.3249	1.078
36.8295	1.31467	36.8295	1.086
37.334	1.32067	37.334	1.06
37.8385	1.322	37.8385	1.09933
38.343	1.24267	38.343	1.18267
38.8475	1.26133	38.8475	1.128
39.352	1.16933	39.352	1.06867
39.8565	1.24333	39.8565	1.08867
40.361	1.25333	40.361	1.09867
40.8656	1.31267	40.8656	1.02
41.3701	1.328	41.3701	1.038
41.8746	1.23533	41.8746	1.12133
42.3791	1.21267	42.3791	1.13733
42.8836	1.18533	42.8836	1.22067
43.3881	1.3	43.3881	1.126
43.8926	1.348	43.8926	1.11867
44.3971	1.382	44.3971	1.14733
44.9017	1.38067	44.9017	1.23667
45.4062	1.384	45.4062	1.192
45.9107	1.31733	45.9107	1.14067
46.4152	1.32533	46.4152	1.136
46.9197	1.32667	46.9197	1.15067
47.4242	1.34267	47.4242	1.114
47.9287	1.34267	47.9287	1.148
48.4332	1.296	48.4332	1.20867
48.9378	1.29733	48.9378	1.17
49.4423	1.28333	49.4423	1.18733
49.9468	1.304	49.9468	1.19533
50.4513	1.336	50.4513	1.17667
50.9558	1.318	50.9558	1.12733
51.4603	1.32467	51.4603	1.08333
51.9648	1.29667	51.9648	1.14067
52.4694	1.31067	52.4694	1.086
52.9739	1.378	52.9739	1.15
53.4784	1.40467	53.4784	1.16267
53.9829	1.36	53.9829	1.23667
54.4874	1.32333	54.4874	1.13133
54.9919	1.26267	54.9919	1.15067
55.4964	1.34533	55.4964	1.13533
56.0009	1.29133	56.0009	1.22733
56.5055	1.34067	56.5055	1.198
57.01	1.34267	57.01	1.16467
57.5145	1.34267	57.5145	1.13733
58.019	1.366	58.019	1.15
58.5235	1.35	58.5235	1.09867
59.028	1.334	59.028	1.06467
59.5325	1.34867	59.5325	1.162
60.037	1.35067	60.037	1.15667
60.5416	1.336	60.5416	1.16333
61.0461	1.33267	61.0461	1.162
61.5506	1.28467	61.5506	1.12467
62.0551	1.314	62.0551	1.12733
62.5596	1.26	62.5596	1.14067
63.0641	1.29133	63.0641	1.14067
63.5686	1.29133
64.0732	1.30933
64.5777	1.33533
65.0822	1.35867
65.5867	1.294
66.0912	1.332
66.5957	1.348
67.1002	1.302

## Sheet: Fig. 1 K - Sliding events
The overlap length between two mobile filaments during sliding events (12 nM anillin-GFP)
Event 1		Event 2		Event 3		Event 4		Event 5		Event 6		Event 7		Event 8		Event 9		Event 10		Event 11		Event 12		Event 13		Event 14		Event 15		Event 16		Event 17		Event 18		Event 19		Event 20		Event 21		Event 22		Event 23		Event 24
Time [s]	Overlap Length [um]	Time [s]	Overlap Length [um]	Time [s]	Overlap Length [um]	Time [s]	Overlap Length [um]	Time [s]	Overlap Length [um]	Time [s]	Overlap Length [um]	Time [s]	Overlap Length [um]	Time [s]	Overlap Length [um]	Time [s]	Overlap Length [um]	Time [s]	Overlap Length [um]	Time [s]	Overlap Length [um]	Time [s]	Overlap Length [um]	Time [s]	Overlap Length [um]	Time [s]	Overlap Length [um]	Time [s]	Overlap Length [um]	Time [s]	Overlap Length [um]	Time [s]	Overlap Length [um]	Time [s]	Overlap Length [um]	Time [s]	Overlap Length [um]	Time [s]	Overlap Length [um]	Time [s]	Overlap Length [um]	Time [s]	Overlap Length [um]	Time [s]	Overlap Length [um]	Time [s]	Overlap Length [um]
1	1.124	1	0.695	1	0.273	1	0.431	1	0.503	1	0.439	1	0.385	1	0.517	1	0.439	1	0.524	1	0.193	1	0.731	5	1.25354	1	0.00253333	2.5	1.03853	2.5	0.2276	5	0.968933	1	0.760535	3	0.407733	5	0.269867	2.5	0.4504	1	0.0972052	2.5	1.0288	5	0.441067
2	1.234	2	0.813	2	0.545	2	0.928	2	0.736	2	0.439	2	0.488	2	0.431	2	0.464	2	0.627	2	0.355	2	1.005	10	1.32282	2	0.3232	5	1.51453	5	0.280933	10	0.8796	2	0.918546	6	0.4424	10	0.500533	5	0.4964	2	0.382319	5	1.9448	10	0.649733
3	1.124	3	0.862	3	0.695	3	0.952	3	0.656	3	0.578	3	0.488	3	0.603	3	0.656	3	0.776	3	0.366	3	1.09	15	1.44166	3	0.480533	7.5	1.84187	7.5	0.310933	15	1.21693	3	1.14024	9	0.5504	15	0.450533	7.5	0.797733	3	0.508622	7.5	2.08347	15	0.7924
4	1.434	4	0.849	4	0.736	4	0.928	4	0.813	4	0.795	4	0.695	4	0.952	4	0.69	4	0.862	4	0.431	4	1.234	20	1.52267	4	0.625867	10	2.02253	10	0.3936	20	1.00693	4	1.09761	12	0.763733	20	0.9812	10	0.785067	4	0.770021	10	2.11013	20	0.879067
5	1.293	5	0.983	5	0.795	5	1.097	5	0.862	5	0.887	5	0.741	5	0.862	5	0.711	5	0.952	5	0.311	5	1.255	25	1.62739	5	0.6572	12.5	1.97987	12.5	0.366267	25	1.23893	5	1.22311	15	0.7104	25	0.4552	12.5	0.5644	5	0.907781	12.5	2.2468	25	1.0024
6	1.281	6	1.08	6	0.983	6	1.243	6	0.916	6	0.932	6	0.741	6	1.038	6	0.771	6	1.038	6	0.552	6	1.281	30	1.66816	6	0.844533	15	1.99187	15	0.396933	30	1.24827	6	1.34409	18	0.707067	30	0.555867	15	0.4484	6	0.674094	15	2.4968	30	1.1084
7	1.392	7	1.2	7	0.916	7	1.39	7	0.849	7	0.983	7	0.731	7	1.049	7	0.916	7	1.134	7	0.503	7	1.293	35	1.80005	7	0.7572	17.5	2.12387	17.5	0.5656	35	1.13493	7	1.2876	21	0.759733	35	0.610533	17.5	0.691067	7	0.7535	17.5	2.57547	35	1.08907
8	1.403	8	1.12	8	0.916	8	1.475	8	0.862	8	1.08	8	0.813	8	1.12	8	0.879	8	1.39	8	0.503	8	1.403	40	1.74117	8	0.8152	20	2.0592	20	0.5516	40	1.27027	8	1.26708	24	0.6084	40	0.4872	20	0.429733	8	0.886198	20	2.46147	40	1.06973
9	1.589	9	1.304	9	1.005	9	1.542	9	1.009	9	1.124	9	0.813	9	1.21	9	0.862	9	1.304	9	0.552	9	1.403			9	1.0172	22.5	1.9692	22.5	0.5836	45	1.31227	9	1.33609	27	0.713733	45	0.450533	22.5	0.481067	9	1.09883	22.5	2.47747	45	1.12507
10	1.647	10	1.318	10	1.052	10	1.693	10	1.005	10	1.16	10	0.813	10	1.207	10	0.975	10	1.468	10	0.552	10	1.585			10	0.995867			25	0.5756	50	1.44893	10	1.30651	30	0.643733	50	0.483867	25	0.641733	10	0.984522	25	2.61613	50	1.17907
11	1.673	11	1.421	11	1.097	11	1.726	11	1.052	11	1.225	11	0.813	11	1.382	11	1.038	11	1.488	11	0.552	11	1.603			11	0.930533			27.5	0.626267	55	1.23627	11	1.36061	33	0.889733	55	0.4852	27.5	0.6784	11	0.939224	27.5	2.62613	55	1.17773
12	1.818	12	1.349	12	1.104	12	1.724	12	0.983	12	1.316	12	0.813	12	1.382	12	1.052	12	1.505	12	0.673	12	1.711			12	1.01187			30	0.6556	60	1.31293	12	1.29319	36	0.839067	60	0.6012	30	0.8104	12	1.11909	30	2.60213	60	1.21507
13	1.711	13	1.39	13	1.16	13	1.745	13	1.2	13	1.39	13	0.932	13	1.363	13	1.134	13	1.554	13	0.673	13	1.525			13	1.0792			32.5	0.698933	65	1.32893	13	1.39098	39	0.6844	65	0.581867	32.5	0.789067	13	1.33385	32.5	2.33147	65	1.38107
14	1.656	14	1.313	14	1.403	14	1.826	14	1.2	14	1.414	14	0.887	14	1.421	14	1.172	14	1.626	14	0.656	14	1.585			14	1.15787			35	0.7716	70	1.34627			42	0.6544	70	0.503867	35	0.933067	14	1.52357	35	2.6928	70	1.39173
15	1.745	15	1.626	15	1.468	15	1.851	15	1.21	15	1.434	15	0.862	15	1.39	15	1.21	15	1.582	15	0.741	15	1.647			15	1.0872			37.5	0.7516	75	1.36893			45	0.675067	75	0.553867	37.5	0.9004	15	1.64055	37.5	2.38147	75	1.2384
16	1.812	16	1.665	16	1.403	16	1.852	16	1.313	16	1.554	16	0.975	16	1.392	16	1.2	16	1.673	16	0.813	16	1.673			16	0.997867			40	0.7556	80	1.31827			48	0.691067	80	0.6032	40	0.931733	16	1.63922	40	2.47947	80	1.24907
17	1.967	17	1.698	17	1.463	17	1.904	17	1.281	17	1.525	17	0.916	17	1.475	17	1.234	17	1.603	17	0.862	17	1.665			17	1.11253			42.5	0.8876	85	1.3316							42.5	0.979733	17	1.55448	42.5	2.55413	85	1.2764
18	1.734	18	1.582	18	1.473	18	2.12	18	1.338	18	1.525	18	1.052	18	1.527	18	1.39	18	1.775	18	0.741	18	1.656			18	1.1632			45	0.910933	90	1.36293							45	0.923067	18	1.63842	45	2.5668	90	1.25107
19	1.937	19	1.7	19	1.483	19	1.944	19	1.273	19	1.589	19	1.052	19	1.647	19	1.392	19	1.734	19	0.862	19	1.768			19	1.1632			47.5	0.9756	95	1.38093							47.5	1.10973	19	1.72235	47.5	2.5988	95	1.3704
20	1.832	20	1.673	20	1.468	20	1.826	20	1.363	20	1.647	20	1.052	20	1.745	20	1.434	20	1.734	20	0.813	20	1.711			20	1.24653			50	0.9816									50	1.45507	20	1.91501	50	2.6448	100	1.3504
21	1.832	21	1.665	21	1.508	21	1.927	21	1.243	21	1.665	21	1.104	21	1.732	21	1.346	21	1.698	21	0.887	21	1.832			21	1.2572			52.5	0.786267									52.5	1.1144	21	2.07542	52.5	2.5688	105	1.43707
22	2.043	22	1.673	22	1.525	22	2.049	22	1.219	22	1.686	22	1.005	22	1.898	22	1.39	22	1.585	22	0.795	22	1.937			22	1.38453			55	0.964267									55	1.0984	22	2.02505			110	1.37107
23	2.141	23	1.734	23	1.585	23	1.927	23	1.316	23	1.745	23	1.172	23	1.842	23	1.527	23	1.658	23	0.964	23	1.844							57.5	0.834933									57.5	1.18973	23	1.86944			115	1.40107
24	2.056	24	1.777	24	1.508	24	1.937	24	1.273	24	1.814	24	1.172	24	1.898	24	1.527	24	1.89	24	1.009	24	1.898							60	0.8876									60	1.13507	24	1.93233			120	1.4404
25	2.01	25	1.665	25	1.508	25	2.099	25	1.403	25	1.9	25	1.172	25	1.99	25	1.525	25	1.777	25	0.964	25	2.197							62.5	0.9156									62.5	1.16707	25	1.93153			125	1.54973
26	2.104	26	1.717	26	1.603	26	2.018	26	1.535	26	1.937	26	1.243	26	2	26	1.656	26	1.937	26	1.124	26	1.937							65	0.7496											26	1.91447			130	1.3524
27	2.16	27	1.8	27	1.775	27	2.005	27	1.554	27	1.97	27	1.293	27	2.085	27	1.658	27	1.937	27	1.16	27	2.175							67.5	0.888933											27	1.89769			135	1.3704
28	2.113	28	1.882	28	1.711	28	1.812	28	1.403	28	1.984	28	1.225	28	1.898	28	1.768	28	1.914	28	1.16	28	1.898																			28	1.8348			140	1.44707
29	2.277	29	1.812	29	1.673	29	1.898	29	1.293	29	2.021	29	1.293	29	2.155	29	1.525	29	1.896	29	1.097	29	2.202																			29	1.79563			145	1.42173
30	2.247	30	1.826	30	1.656	30	1.898	30	1.483	30	2.099	30	1.316	30	1.999	30	1.603	30	1.982	30	1.09	30	2.034																			30	1.82867			150	1.41707
31	2.162	31	1.857	31	1.777	31	1.898	31	1.483	31	1.937	31	1.273	31	1.898	31	1.711	31	1.982	31	1.172	31	1.967																			31	1.78924			155	1.58373
32	2.224	32	1.8	32	1.898	32	1.898	32	1.39	32	1.914	32	1.225	32	1.999	32	1.777	32	1.982	32	1.16	32	2.134																			32	1.84146			160	1.6584
33	2.049	33	1.99	33	1.95	33	1.984	33	1.39	33	2.019	33	1.225	33	2.069	33	1.658	33	1.984	33	1.08	33	2.034																			33	1.90808			165	1.41373
34	2.197	34	1.969	34	1.954	34	1.865	34	1.561	34	1.967	34	1.219	34	2.156	34	1.765	34	2.07	34	1.124	34	1.914																			34	1.93126			170	1.4104
35	2.049	35	1.99	35	1.914	35	1.865	35	1.734	35	2.018	35	1.243	35	2.155	35	1.887	35	1.982	35	1.08	35	1.95																			35	1.90888			175	1.52373
36	2.367	36	2.049	36	1.984	36	1.865	36	1.724	36	1.967	36	1.281	36	2.241	36	1.724	36	2.07	36	1.349	36	1.954																			36	1.81162			180	1.6204
37	2.277	37	1.927	37	2.01	37	1.844	37	1.658	37	1.965	37	1.293	37	2.078	37	1.758	37	2.07	37	1.225	37	1.898																							185	1.50507
38	2.396	38	1.965	38	1.954	38	1.892	38	1.724	38	1.954	38	1.243	38	2.085	38	1.825	38	2.07	38	1.16	38	1.937																							190	1.5284
39	2.262	39	1.937	39	2.049	39	1.865	39	1.619	39	1.984	39	1.346	39	2.07	39	1.842	39	2.07	39	1.363	39	1.927																							195	1.43573
40	2.378	40	1.892	40	2.019	40	1.865	40	1.851	40	2.01	40	1.281	40	2.243	40	1.982	40	2.07	40	1.293	40	1.89																							200	1.45773
41	2.465	41	2.01	41	2.129	41	1.865	41	1.775	41	1.969	41	1.346	41	2.327	41	1.904	41	2.07	41	1.219	41	1.965																							205	1.6184
42	2.367	42	2.049	42	2.141			42	1.724	42	1.898	42	1.346	42	2.341	42	1.99	42	1.914	42	1.219	42	2.076																							210	1.54373
43	2.275	43	1.908	43	2.097			43	1.647	43	1.944	43	1.323	43	2.329	43	1.861	43	2.262	43	1.156	43	1.937																							215	1.6024
44	2.354	44	2.018	44	2.12			44	1.619	44	1.966	44	1.397	44	2.333	44	1.965	44	2.329	44	1.225	44	2.141																							220	1.58973
45	2.439	45	1.967	45	2.197			45	1.619	45	1.832	45	1.234	45	2.333	45	1.861	45	2.029	45	1.234	45	2.194																							225	1.5624
46	2.277	46	2.085	46	2.224			46	1.61			46	1.419	46	2.243	46	1.726	46	2.129	46	1.403	46	2.134																							230	1.5284
47	2.262	47	2.083	47	2.216			47	1.638			47	1.403	47	2.241	47	1.842	47	2.275	47	1.219	47	1.937																							235	1.66707
48	2.341	48	2.083	48	2.175			48	1.658					48	2.419	48	1.896	48	2.321	48	1.468	48	2.104																							240	1.5764
49	2.329	49	2.197	49	2.085			49	1.673					49	2.329	49	1.896	49	2.155	49	1.273	49	2.076																							245	1.62973
50	2.243	50	2.113	50	2.134			50	1.724					50	2.352	50	1.832	50	2.243	50	1.349	50	2.175																							250	1.5704
51	2.499	51	1.892	51	2.256			51	1.561					51	2.415	51	1.896	51	2.156	51	1.349	51	1.954																							255	1.60907
52	2.256	52	2.18	52	2.319			52	1.585					52	2.404	52	1.826	52	2.099	52	1.16	52	2.141																							260	1.42507
53	2.076	53	2.005	53	2.433			53	1.585					53	2.468	53	2.012	53	2.083	53	1.403	53	2.194																							265	1.63307
54	2.17	54	2.085	54	2.436			54	1.635					54	2.451	54	1.844	54	2.099	54	1.225	54	2.256																							270	1.48973
55	2.113	55	1.967	55	2.438			55	1.698					55	2.468	55	1.826	55	2.162	55	1.281	55	2.197																							275	1.6284
56	2.329	56	1.927	56	2.537			56	1.665					56	2.345	56	1.812	56	1.999	56	1.281	56	2.019																							280	1.4044
57	2.327	57	1.965	57	2.537			57	1.717					57	2.404	57	1.768	57	1.984	57	1.16	57	2.076																							285	1.69907
58	2.17	58	1.857	58	2.468			58	1.589					58	2.438	58	1.969	58	2.17	58	1.414	58	1.984																							290	1.42907
59	2.049	59	1.969	59	2.441			59	1.542					59	2.505	59	1.851	59	2.076	59	1.468	59	2.056																							295	1.65773
60	2.049	60	1.882	60	2.514			60	1.777					60	2.571	60	1.844	60	2.35	60	1.468	60	2.194																							300	1.4084
61	2.049	61	1.842	61	2.545			61	1.554					61	2.438	61	1.937	61	2.182	61	1.341																									305	1.52173
62	2.155	62	1.927	62	2.571			62	1.585					62	2.552	62	1.812	62	2.264	62	1.363																									310	1.5204
63	2.155	63	2.097	63	2.583			63	1.465					63	2.599	63	1.882	63	2.076	63	1.218																									315	1.62173
64	2.247	64	1.882	64	2.51			64	1.635					64	2.468	64	1.99	64	2.276	64	1.234																									320	1.6924
65	2.3	65	1.861	65	2.571									65	2.488	65	1.936	65	2.124	65	1.243																									325	1.62973
66	2.321	66	1.99	66	2.621									66	2.536	66	1.829	66	2.256	66	1.316																									330	1.48507
67	2.241	67	2.076	67	2.563									67	2.468	67	1.914	67	2.072	67	1.341																									335	1.4384
68	2.132	68	2.085	68	2.661									68	2.552	68	1.969	68	1.944	68	1.403																									340	1.59573
69	2.162	69	1.908	69	2.587									69	2.499	69	2.018	69	1.99	69	1.403																									345	1.58907
70	2.367	70	1.908	70	2.743									70	2.419	70	1.982	70	1.982	70	1.403																									350	1.56373
71	2.243	71	2.113	71	2.547									71	2.505	71	1.812	71	2.069	71	1.403																									355	1.74573
72	2.262	72	2.076	72	2.427									72	2.587	72	2.034	72	2.156	72	1.293																									360	1.53907
73	2.155	73	2.029	73	2.535									73	2.427	73	1.965	73	2.156	73	1.363																									365	1.71373
74	2.113	74	1.826	74	2.505									74	2.513	74	2.019	74	2.155	74	1.293																									370	1.5264
75	2.247	75	1.892	75	2.587									75	2.586	75	2.076	75	2.018	75	1.225																									375	1.62307
76	2.182	76	1.927	76	2.627									76	2.637	76	2.086	76	2.029	76	1.414																									380	1.52307
77	2.243	77	2.018	77	2.637									77	2.536	77	2.141	77	2.097	77	1.316																									385	1.5524
78	2.243	78	1.969	78	2.739									78	2.535	78	2.141	78	2.182	78	1.316																									390	1.44573
79	2.18	79	2.043	79	2.758									79	2.577	79	2.034	79	2.17	79	1.16																									395	1.5984
80	2.132	80	2.01	80	2.617									80	2.531	80	2.01	80	2.156	80	1.316																									400	1.62973
		81	1.927	81	2.785									81	2.694	81	2.056	81	2.155	81	1.225																									405	1.5464
		82	2.029	82	2.547									82	2.758	82	1.969	82	2.216	82	1.16																									410	1.68107
		83	2.099	83	2.583									83	2.625	83	1.967	83	2.18	83	1.346																									415	1.47573
		84	1.969	84	2.535									84	2.713	84	2.018	84	2.247	84	1.197																									420	1.67107
		85	2.129	85	2.617									85	2.706	85	2.072	85	2.329	85	1.2																									425	1.69107
		86	1.965	86	2.629									86	2.725	86	2.083	86	2.329	86	1.219																									430	1.52773
		87	1.944	87	2.599									87	2.699	87	2.099	87	2.243	87	1.16																									435	1.4284
		88	2.083	88	2.57									88	2.782	88	2.097	88	2.156	88	1.172																									440	1.59173
		89	1.99	89	2.609									89	2.784	89	1.99	89	2.162	89	1.281																									445	1.5364
		90	2.17	90	2.672									90	2.811	90	2.17	90	2.162	90	1.363																									450	1.45173
		91	1.851	91	2.758									91	2.721	91	2.1	91	2.156	91	1.253																									455	1.6804
		92	1.851	92	2.691									92	2.655	92	2.162	92	2.247	92	1.337																									460	1.52573
		93	1.967	93	2.591									93	2.806	93	2.198	93	2.282	93	1.483																									465	1.52773
		94	1.882	94	2.621									94	2.865	94	2.113	94	2.243	94	1.341																									470	1.44907
		95	2.07	95	2.676									95	2.655	95	2.197	95	2.3	95	1.363																									475	1.66907
		96	2.282	96	2.621									96	2.706	96	2.162	96	2.282	96	1.463																									480	1.64973
		97	2.209	97	2.637									97	2.754	97	2.069	97	2.282	97	1.281																									485	1.56307
		98	2.243	98	2.694									98	2.662	98	1.984	98	2.313	98	1.281																									490	1.5364
		99	2.345	99	2.758									99	2.661	99	2.085	99	2.132	99	1.403																									495	1.45773
		100	2.182	100	2.759									100	2.73	100	2.17	100	2.162	100	1.346																									500	1.36973
		101	2.275	101	2.743									101	2.76	101	2.17	101	2.156	101	1.281																									505	1.53107
		102	2.216	102	2.779									102	2.754	102	1.91	102	2.262	102	1.463
		103	2.17	103	2.754									103	2.807	103	2.156	103	2.132	103	1.36
		104	2.155	104	2.662									104	2.725	104	2.158	104	2.132	104	1.281
		105	2.282	105	2.749									105	2.814	105	1.984	105	2.132	105	1.403
		106	2.371	106	2.743									106	2.835	106	2.129	106	2.113	106	1.414
		107	2.241	107	2.803									107	2.794	107	2.273	107	2.043	107	1.281
		108	2.216	108	2.706									108	2.865	108	2.155	108	2.085	108	1.341
		109	2.3	109	2.803									109	2.667	109	2.17	109	2.162	109	1.346
		110	2.216	110	2.827									110	2.759	110	2.236	110	2.197	110	1.293
		111	2.155	111	2.779									111	2.782	111	2.252	111	2.132	111	1.225
		112	2.327	112	2.814									112	2.637	112	2.305	112	2.216	112	1.197
		113	2.367	113	2.779									113	2.835	113	2.222	113	2.3	113	1.341
		114	2.384	114	2.823									114	2.741	114	2.241	114	2.155	114	1.281
		115	2.345	115	2.928									115	2.743	115	2.083	115	2.241	115	1.281
		116	2.3	116	2.627									116	2.743	116	2.209	116	2.243	116	1.225
		117	2.371	117	2.706									117	2.637	117	2.245	117	2.247	117	1.243
		118	2.29	118	2.655									118	2.779	118	2.162	118	2.209	118	1.225
		119	2.132	119	2.673									119	2.673	119	2.155	119	2.209	119	1.281
		120	2.072	120	2.694									120	2.637	120	1.965	120	2.321	120	1.225
		121	2.384	121	2.672									121	2.739	121	2.085	121	2.321
		122	2.256	122	2.706									122	2.676	122	2.072	122	2.262
		123	2.17	123	2.791									123	2.806	123	2.12	123	2.367
		124	2.267	124	2.721									124	2.684	124	2.282	124	2.367
		125	2.468											125	2.637	125	2.088	125	2.321
		126	2.267											126	2.739	126	2.113	126	2.202
		127	2.468											127	2.806	127	2.087	127	2.321
		128	2.415											128	2.808	128	2.187	128	2.18
		129	2.275											129	2.676	129	2.197	129	2.216
		130	2.558											130	2.699	130	2.097	130	2.132
		131	2.517											131	2.676	131	2.176	131	2.352
		132	2.51											132	2.721	132	1.999	132	2.209
		133	2.345											133	2.699	133	2.158	133	2.132
		134	2.505											134	2.759	134	2.216	134	2.049
		135	2.505											135	2.779	135	2.225	135	2.209
		136	2.441											136	2.791	136	2.2	136	2.262
		137	2.486											137	2.77	137	2.029	137	2.099
		138	2.451											138	2.865	138	2.155	138	2.18
		139	2.453											139	2.823	139	2.321	139	2.197
		140	2.433											140	2.865	140	2.258	140	2.29
		141	2.451											141	2.782	141	2.345	141	2.29
		142	2.488											142	2.791	142	2.169	142	2.238
		143	2.367											143	2.779	143	2.209	143	2.238
		144	2.438											144	2.806	144	2.231	144	2.313
		145	2.367											145	2.865	145	2.162	145	2.018
		146	2.401											146	2.823	146	2.173	146	2.072
		147	2.433											147	2.739	147	2.167	147	2.238
		148	2.439											148	2.785	148	2.272	148	2.238
		149	2.453											149	2.819	149	2.192	149	2.282
		150	2.486											150	2.865	150	2.256	150	2.3
														151	2.823	151	2.138	151	2.321
														152	2.823	152	2.097	152	2.216
														153	2.843	153	2.209	153	2.216
														154	2.826	154	1.927	154	2.129
														155	2.868	155	2.257	155	2.29
														156	2.828	156	2.078	156	2.18
														157	2.823	157	1.982	157	2.209
														158	2.728	158	1.828	158	2.262
														159	2.723	159	1.818	159	2.18
														160	2.832	160	2.099	160	2.209
														161	2.843	161	2.282	161	2.209
														162	2.856	162	2.262	162	2.209
														163	2.907	163	2.216	163	2.209
														164	2.826	164	2.085	164	2.18
														165	2.794	165	2.162	165	2.162
														166	2.897	166	2.271	166	2.129
														167	2.865	167	2.238	167	2.12
														168	2.877	168	2.209
														169	2.785	169	2.197
														170	2.865	170	2.249
														171	2.843	171	2.01
														172	2.806	172	2.104
														173	2.849	173	2.175
														174	2.814	174	1.929
														175	2.843	175	2.072
														176	2.806	176	1.969
														177	2.823	177	2.022
														178	2.89	178	1.895
														179	2.824	179	1.898
														180	2.89	180	1.927
														181	2.843	181	1.969
														182	2.865	182	2.175
														183	2.865	183	2.121
														184	2.907	184	2.194
														185	2.843	185	1.818
														186	2.806	186	2.089
														187	2.891	187	2.202
														188	2.877	188	2.277
														189	2.927	189	2.236
														190	2.972	190	2.209
														191	2.972	191	1.914
														192	2.93	192	2.238
														193	3.031	193	2.241
														194	3.137	194	2.129
														195	2.946	195	2.243
														196	2.877	196	2.275
														197	2.907	197	2.282
														198	2.865	198	2.155
														199	3.054	199	2.216
														200	3.19	200	2.156

## Sheet: Fig. 1 L - Full example
time	Length of the left filament	Length of the left filament	sum of the length of the filaments	measured length of the construct	Overlap length
-5	25.455	16.506	41.961	NaN	NaN
-4	25.291	16.458	41.749	NaN	NaN
-3	25.349	16.437	41.786	NaN	NaN
-2	25.485	16.725	42.21	NaN	NaN
-1	25.325	16.288	41.613	NaN	NaN
0	25.507	16.531	42.038	NaN	NaN
1	25.659	16.714	42.373	41.778	0.0972052
2	25.697	16.253	41.95	40.708	0.382319
3	25.327	16.862	42.189	40.234	0.508622
4	25.636	16.844	42.48	39.253	0.770021
5	24.973	16.628	41.601	38.736	0.907781
6	25.746	16.711	42.457	39.613	0.674094
7	25.452	17.033	42.485	39.315	0.7535
8	25.344	16.254	41.598	38.817	0.886198
9	25.332	16.015	41.347	38.019	1.09883
10	25.26	16.627	41.887	38.448	0.984522
11	25.802	16.405	42.207	38.618	0.939224
12	25.54	16.755	42.295	37.943	1.11909
13	25.551	16.742	42.293	37.137	1.33385
14	25.349	16.65	41.999	36.425	1.52357
15	25.267	16.786	42.053	35.986	1.64055
16	25.406	16.58	41.986	35.991	1.63922
17	25.462	16.492	41.954	36.309	1.55448
18	25.668	16.566	42.234	35.994	1.63842
19	25.529	16.194	41.723	35.679	1.72235
20	24.874	16.898	41.772	34.956	1.91501
21	24.829	16.418	41.247	34.354	2.07542
22	25.166	16.679	41.845	34.543	2.02505
23	24.83	16.685	41.515	35.127	1.86944
24	25.594	16.762	42.356	34.891	1.93233
25	24.947	16.511	41.458	34.894	1.93153
26	25.088	16.248	41.336	34.958	1.91447
27	24.623	16.316	40.939	35.021	1.89769
28	25.625	16.653	42.278	35.257	1.8348
29	25.659	16.599	42.258	35.404	1.79563
30	25.094	16.851	41.945	35.28	1.82867
31	24.867	16.149	41.016	35.428	1.78924
32	25.345	17.256	42.601	35.232	1.84146
33	25.157	16.626	41.783	34.982	1.90808
34	25.358	16.123	41.481	34.895	1.93126
35	25.63	16.343	41.973	34.979	1.90888
36	25.356	16.455	41.811	35.344	1.81162

## Sheet: Fig. S1 A - Oligomeric state
Kinesin molecule id	Kinesin molecule intensity [AU]	Anillin molecule id	Anillin molecule intensity [AU]
1	2736.41	1	1573.42
1	2523.64	1	1564.29
1	2485.54	1	1499.15
1	2560.7	1	1551.5
1	2601.17	1	1624.11
1	2709.8	1	1618.61
1	2686.22	1	1628.36
1	2572.52	1	1572.83
1	2414.83	1	1441.05
1	2410.47	1	1502.53
1	2569.93	1	1577.98
1	2753.65	1	1865.37
1	2827.63	1	1910.18
1	2767.81	1	1898.92
1	2707.45	1	1804.9
1	2499.53	1	1780.03
1	2481.98	1	1818.61
1	2549.46	1	1829.95
1	2609.67	1	1912.84
1	2687.95	1	1828.43
1	2576.58	1	1759.08
1	2556.06	1	1495.91
1	2501.95	1	1450.75
1	2523.59	1	1573.39
1	2633.75	1	1624.03
1	2717.17	1	1612.46
1	2754.16	1	1580.81
1	2725.1	1	1551.5
1	2679.66	1	1606.6
1	2592.02	1	1641.1
1	2552.76	1	1618.41
1	2542.87	1	1539.41
1	2633.18	1	1521.97
1	2733.29	1	1355.11
1	2671.6	1	1331.21
1	2761.69	1	1299.12
1	2749.91	1	1636.39
1	2843.4	1	1581.38
1	2938.65	1	1506.28
1	3001.52	1	1556.03
1	3011	1	1541.77
1	2931.69	1	1581.36
1	2963.38	1	1580.56
1	2786.29	1	1552.04
1	2737.52	1	1542.15
1	2678.22	1	1531.11
1	2656.36	1	1083.07
1	2756.54	1	1094.12
1	2777.2	1	1026.3
1	2770.48	1	985.928
1	2815.45	1	958.271
1	2865.81	1	903.895
1	2716.06	1	903.374
1	2700.34	1	868.659
1	2853.3	1	805.924
1	2893.64	1	809.984
1	2807.18	1	836.321
1	2667.22	1	809.38
1	2604.52	2	1116.63
1	2626.72	2	1275
1	2564.18	2	1214.87
1	2448.33	2	1221.29
1	2588.04	2	1221.32
1	2620.83	2	1333.66
1	2559.25	2	1284.83
1	2543.42	2	1376.28
1	2662.36	2	1395.07
1	2595.26	2	1461.78
1	2647.75	2	1421.64
1	2588.69	2	1313.01
1	2710.7	2	1350.78
1	2780.59	2	1406.76
1	2621.3	2	1419.83
1	2561.5	2	1300.78
1	2519.97	2	1303.97
1	2493.84	2	1236.1
1	2506.65	2	1262.7
1	2429.58	2	1287.73
1	2398.75	2	1295.21
1	2396.28	2	1332.58
1	2356.82	2	1327.97
1	2463.52	2	1258.74
1	2590.83	2	1233.67
1	2723.08	2	1242.5
1	2711.4	2	1268.57
1	2807.69	2	1323.18
1	2716.55	2	1300.69
1	2836.63	3	1016.8
1	2788.08	3	1260.45
1	2873.7	3	1221.42
1	2885.79	3	1222.66
1	2798.93	3	1152.92
1	2752.94	3	1138.62
1	2729.09	3	1184.99
1	2753.47	3	1089.53
1	2658.24	3	1110
1	2658.47	3	1138.95
1	2561.84	3	1137.15
1	2629.5	3	953.031
1	2472.89	3	929.499
1	2372.33	3	862.813
1	2286.94	3	918.058
1	2189.66	3	965.853
1	2139.85	3	948.102
1	1962.51	3	946.21
1	1822.18	3	941.179
1	1797.42	3	1014.6
1	1712.17	3	959.85
1	1570.04	3	980.228
1	1632.93	3	1046.32
1	1556.21	3	1125.89
1	1624.77	3	1204.73
1	1566.63	3	1156.89
1	1477.41	3	1201.62
1	1522.11	3	1264.21
1	1454.52	3	1254.34
1	1423.8	3	1149.84
1	1521.06	3	1254.71
1	1474.61	3	1230.99
1	1405.03	3	1210.78
1	1470.49	3	1192.12
1	1353.18	3	1085.86
1	1341.87	3	1098.59
1	1370.97	4	1544.65
1	1335.82	4	1469.34
1	1446.14	4	1412
1	1460.85	4	1453.03
1	1502.08	4	1417.49
1	1528.33	4	1326.38
1	1576.66	4	1292.92
1	1499.44	4	1255.84
1	1569.01	4	1179.99
1	1660.58	4	1175.27
1	1582.26	4	1148.85
1	1571.43	4	1189.36
1	1586.14	4	1188.89
1	1561.42	4	1122.11
1	1466.51	4	1102.87
1	1500.22	4	1192.17
1	1447.4	4	1181.87
1	1423.64	4	1135.09
1	1436.1	4	1172.87
1	1359.52	4	1162.38
1	1470.42	4	1120.49
1	1551.69	4	1063.06
1	1497.13	4	1060.02
1	1499.51	4	1032.6
1	1492.8	4	1023.88
1	1535.56	4	1087.18
1	1551.54	4	1072.44
1	1548.73	4	1162.83
1	1548.39	4	1123.62
1	1634.08	4	1338.02
1	1645.55	4	1331.41
1	1555.08	4	1324.38
1	1550.58	4	1317.6
1	1545.13	4	1319.88
1	1580.01	4	1396.6
1	1406.11	4	1274.79
1	1396.06	4	1312.72
1	1430.16	4	1274.25
1	1380	4	1349.29
1	1343.8	4	1023.59
1	1297.05	5	1312.46
1	1341.65	5	1358.74
1	1406.64	5	1368.47
1	1443.12	5	1366.51
1	1454.66	5	1423.69
1	1662.7	5	1417.4
1	1658.86	5	1421.93
1	1630.18	5	1479.24
1	1735.42	5	1511.24
1	1664.64	5	1581.43
1	1694.53	5	1636.62
1	1675.69	5	1673.93
1	1668.88	5	1714.84
1	1687.58	5	1755.92
1	1686.39	5	1723.56
1	1584.45	5	1793.13
1	1510.66	5	1769.51
1	1561.63	5	1745.93
1	1436.75	5	1750.28
1	1406.02	5	1715.12
1	1472.17	5	1677.03
1	1462.58	5	1636.98
1	1421.58	5	1652.34
1	1262.95	5	1632.47
1	1258.63	5	1599.29
1	1192.36	5	1522.78
1	1242.45	5	1544.32
1	1251.71	5	1516
1	1255.26	5	1498.64
1	1317.4	5	1509.21
1	1159.05	5	1525.19
1	1147.7	6	1297.44
2	3002.06	6	1379.99
2	2814.4	6	1355.86
2	2795.61	6	1327.42
2	2749.01	6	1360.96
2	2700.48	6	1384.18
2	2662.17	6	1381.83
2	2652.48	6	1403.72
2	2662.02	6	1434.17
2	2510.86	6	1548.06
2	2380.91	6	1570.13
2	2240.25	6	1521.3
2	2229.72	6	1514.22
2	2124.63	6	1557.98
2	2070.95	6	1531.56
2	2091.33	6	1532.29
2	2043.28	6	1552.7
2	1983.57	6	1524.94
2	1928.47	6	1451.08
2	1874.95	6	1349.95
2	2005.18	6	1357.88
2	2153.9	6	1390.37
2	2317.34	6	1387.49
2	2480.26	6	1362.3
2	2575.29	6	1338.84
2	2634.09	6	1302.79
2	2641.46	6	1293.79
2	2695.04	6	1379.99
2	2662.12	6	1490.09
2	2625.16	6	1519.24
2	2534.67	6	1468.34
2	2357.79	6	1438.24
2	2137.38	6	1540.44
2	2012.5	6	1535.53
2	1909.54	6	1562.96
2	1738.89	6	1548.84
2	1710.28	6	1543.86
3	3070.62	6	1489.56
3	3249.33	6	1402.54
3	3222.63	6	1343.24
3	3059.52	6	1374.33
3	3144.59	6	1354.15
3	3126.51	6	1287.61
3	3225.91	6	1278.25
3	3300.68	6	1266
3	3347.15	6	1272.76
3	3357.13	6	1233.47
3	3354.46	6	1226.26
3	3324.89	6	1200.85
3	3347.29	6	1176.21
3	3450.13	6	1142.14
3	3462.96	6	1097.56
3	3549.34	6	1084.9
3	3620.05	6	1315.92
3	3482.7	6	1336.39
3	3373.4	6	1361.25
3	3241.27	6	1377.84
3	3038.32	6	1398.59
3	2839.06	6	1383.99
3	2652.36	6	1459.33
3	2649.24	6	1447.35
3	2368.1	6	1489.86
3	2187.68	6	1481.43
3	1865.88	6	1252.13
3	1830.93	6	1201.44
3	1864.72	6	1153.44
3	1871.43	6	1149.04
3	1849.49	6	1080.6
3	1814.49	6	1063.49
3	1836.65	6	1091.3
3	1788.38	6	1080.86
3	1805.13	6	1097.19
3	1710.81	6	1079.41
3	1694.85	6	1065.78
3	1775.29	6	1078
3	1667.77	6	1101.85
3	1635.27	7	1686.61
3	1713.28	7	1587.04
3	1690.22	7	1497.77
3	1677.08	7	1380.56
3	1536.83	7	1537.32
3	1553.73	7	1464.5
3	1607.12	7	1413.32
3	1645.48	7	1382.58
3	1516.96	7	1311.39
3	1607.06	7	1166.96
3	1675.25	7	1067.22
3	1579.39	7	1081.68
3	1583.34	7	1080.18
3	1594.75	7	1140.8
3	1648.52	7	938.619
3	1686.73	7	956.82
3	1696.72	7	1316.86
3	1703.54	7	1453.38
3	1692.82	7	1472.13
3	1659.04	7	1477.9
3	1535.27	7	1464.01
3	1535.71	7	1489.6
3	1563.5	7	1557.4
3	1554.93	7	1613.28
3	1552.81	7	1753.89
4	2816.8	8	888.826
4	2812.02	8	891.661
4	2776.2	8	955.472
4	2703.1	8	959.481
4	2652.44	8	998.591
4	2699.85	8	985.444
4	2738.92	8	976.32
4	2664.22	8	1022.93
4	2775.49	8	1002.4
4	2873.7	8	1027.18
4	2886.78	8	1110.85
4	3014.74	8	1170.54
4	3083.28	8	1240.68
4	3141.05	8	1289.12
4	3126.08	8	1335.18
4	3116.95	8	1410.38
4	3071.49	8	1490.77
4	3284.24	8	1530.55
4	3079.76	8	1620.02
4	3076.03	8	1649.08
4	3016.9	8	1668.96
4	2976.38	8	1710.18
4	2940.26	8	1652.97
4	2914.59	8	1661.22
4	2906.9	8	1571.84
4	2856.72	8	1527.84
4	2853.25	8	1462.9
4	2694.25	8	1392.23
4	2706.77	8	1319.81
4	2741.39	8	1256.93
4	2611.52	8	1364.78
4	2475.97	8	1233.19
4	2557.19	8	1350.75
4	2659.64	8	1328.12
4	2857.51	8	1384.35
4	2822.58	8	1413.67
4	2811.41	8	1472.38
4	2999.97	9	1006.23
4	3072.16	9	1054.2
4	3012.98	9	1044.19
4	3129.22	9	1057.06
4	3236	9	1061.44
4	3180.43	9	1086.47
4	3110.46	9	1105.78
4	2992.37	9	1227.27
4	3161.36	9	1268.87
4	3237.39	9	1224.55
4	3098.31	9	1222.74
4	2974.49	9	1211.93
4	2873.61	9	1215.54
4	2737.32	9	1229.6
4	2601.87	9	1232.79
4	2565.39	9	1211
4	2455.76	9	1223.66
4	2408.6	9	1121.8
4	2333.01	9	1061.32
4	2249.26	9	1112.18
4	2114.39	9	1097.53
4	2095.44	9	1080.82
4	2077.64	9	1090.06
4	2250.4	9	1103.85
4	2366.04	9	1089.28
4	2360.13	9	1093.43
4	2431.82	9	1076.86
4	2452.78	9	1094.39
4	2383.56	9	1159.58
4	2474.7	9	1137.23
4	2623.81	9	1120.28
4	2634.67	9	1125.53
4	2797.49	9	1122.5
4	2730.63	9	1139.9
4	2653.96	9	1134.88
4	2643.53	9	1107.56
4	2536.03	9	1087.74
4	2420.5	9	1059.89
4	2421.22	9	1058.9
4	2380.97	9	1094.72
4	2309.92	9	1074.93
4	2307.36	9	992.012
4	2241.81	9	973.525
4	2278.07	9	893.472
4	2285.31	9	970.893
4	2470.79	9	938.332
4	2483.96	9	907.217
4	2624.36	9	886.174
4	2606.03	9	834.547
4	2572.92	9	749.285
4	2551.98	9	818.405
4	2659.57	9	873.73
4	2617.7	9	1076.15
4	2453.76	9	1365.82
4	2450.57	9	1327.94
4	2198.32	9	1426.86
4	2296	9	1557.68
4	2211.18	9	1705.4
5	3571.1	10	2135.52
5	3427.25	10	1969.41
5	3417.7	10	1940.24
5	3297.74	10	1916.52
5	3276.58	10	1879.47
5	3313.96	10	1825.71
5	3218.52	10	1907.57
5	3128.67	10	1790.78
5	3085.63	10	1819.66
5	3297.3	10	1753.03
5	3177.31	10	1338.74
5	3083.07	10	1302.92
5	2992.03	10	1191.97
5	2956.51	10	1098.1
5	2823.81	10	1180.28
5	2616.91	10	1180.26
5	2560.87	10	1104.65
5	2415.56	10	1177.69
5	2289.33	10	1194.47
5	2006.43	10	1253.52
5	1863.39	10	1313.02
5	1807.31	10	1425.48
5	1757.14	10	1547.61
5	1781.39	10	1612.68
5	1927.81	10	1503.4
5	2064.77	10	1536.72
5	2110.81	10	1580.84
5	2331.09	10	1600.79
5	2396.44	10	1620.17
5	2427.37	10	1666.57
5	2505.42	10	1673.51
5	2607.43	10	1633.46
5	2767.16	10	1554.87
5	2899.57	10	1576.09
5	2882.26	10	1536.14
5	2850.28	10	1507
5	2919.93	10	1435.34
5	2812.5	10	1350.89
5	2899.59	10	1249.99
5	3008.05	10	1159.76
5	3225.36	10	1103.05
5	3447.88	10	1102.75
5	3332.63	10	1155.49
5	3193.34	10	1105.83
5	3124.98	10	1211.19
5	3195.33	10	1221.97
5	2980.53	10	1240.48
5	2995.76	10	1318.52
5	2878.35	10	1404.87
5	2859.44	10	1452.62
5	2698.93	10	1447.26
5	2400.33	10	1405.34
5	2540.63	10	1379.77
5	2639.95	10	1450.41
5	2551.54	10	1357.28
5	2547.5	10	1302.82
5	2746.28	10	1376.75
5	2808.87	10	1326.92
5	2845.28	10	1422.9
5	3007.09	10	1376.68
5	2932.52	10	1359.25
5	3005.64	10	1367.91
5	2809.15	10	1302.51
5	2704.57	10	1204.62
5	2705.76	10	1187.17
5	2612.15	10	1173.21
5	2546.98	10	1062.48
5	2316.07	10	1041.12
5	2248.93	10	836.912
5	1940.28	10	815.793
5	1938.08	10	805.284
5	1900.18	10	777.329
5	1957.68	10	855.458
5	1927.43	10	890.718
5	1930.27	10	896.934
5	1933.59	10	901.702
5	1877.42	10	900.039
5	1989.98	10	954.071
5	2064.1	10	1095.65
5	2076.32	10	1151.58
5	2025.72	10	1220.19
5	2031.47	10	1266.56
5	2052.36	10	1257.91
5	2016.95	10	1211.49
5	2163.06	10	1262.06
5	2006.7	10	1276.7
5	1976.59	10	1287.47
5	1921.77	10	1297.35
5	1926.17	10	1264.01
5	1925.11	10	1287.84
5	1844.79	10	1245.59
5	1782.94	10	1228.43
5	1765.65	10	1231.9
5	1764.61	10	1323.28
5	1728.2	10	1260.11
5	1837.94	10	1262.46
5	1954.61	10	1337.1
5	2024.06	10	1250.21
5	1904.8	10	1230.05
5	2008.14	10	1223.1
5	2221.07	10	1322.68
5	2275.42	10	1298.23
5	2248.31	10	1280.69
5	2206.87	10	1226.5
5	2046.81	10	1292.21
5	2092.67	10	1297.2
5	1999.4	10	1246.26
5	1993.6	10	1354.48
5	2054.42	10	1331.57
5	1913.6	10	1319.95
5	1811.82	10	1183.3
5	1803.22	10	1146.5
5	1811.74	10	1105.86
5	1962.67	10	1079.48
5	2031.26	10	1064.18
5	1868.43	10	1097.94
5	1878.08	10	1061.08
5	1884.76	10	1023.53
5	2011.53	10	1032.77
5	2026.97	10	1046.58
5	2067.66	10	1156.36
5	2071.22	10	1288.19
5	1976.32	10	1405.4
5	1952.27	10	1446.8
5	1925.96	10	1458.75
5	2126.29	10	1474.54
5	2131.16	10	1511.49
5	2077.46	10	1484.6
5	1879.13	10	1480.01
5	1846.85	10	1479.79
5	1748.21	10	1448.28
5	1740.95	10	1434.03
5	1834.48	10	1469.61
5	1790.33	10	1539.32
5	1851.26	10	1461.91
5	1802.42	10	1462.1
5	1779.67	10	1524.42
5	1807.34	10	1526.79
5	1841.01	10	1483.93
5	1918.58	10	1548.04
5	2000.8	10	1509.27
5	2000.74	10	1409.68
5	1982.22	10	1334.51
5	2006.65	10	1274.52
5	1884.63	10	1353.5
5	1886.41	10	1351.16
5	1911.06	10	1375.8
5	1917.92	10	1423.08
5	1967.15	10	1525.1
5	1953.15	10	1450.89
5	1872.71	10	1542.56
5	1823.75	10	1584.57
5	1760.25	10	1509.95
5	1783.67	10	1541.77
5	1835.44	10	1602.51
5	1846.31	10	1605.2
5	1805.41	10	1553.1
5	1781.76	10	1496.42
5	1827.55	10	1436.16
5	1841.32	10	1441.18
5	1902.88	10	1458.44
5	1952.65	10	1466.43
5	1940.76	10	1553.62
5	1826.36	10	1505.33
5	1855.83	10	1551.81
5	1837.82	10	1625.13
5	1868.44	10	1646.05
5	1858.28	10	1683.24
5	1774.65	10	1672.37
5	1738.65	10	1704.46
5	1686.26	10	1648.43
5	1686.6	10	1748.1
5	1734.48	10	1724.47
5	1795.93	10	1717.13
5	1817.81	10	1610.06
6	2294.84	10	1462.64
6	2753.8	10	1354.98
6	2538.03	10	1346.94
6	2343.8	10	1383.64
6	2202.89	10	1352.63
6	2148.96	10	1320.21
6	2076.59	11	779.42
6	2084.14	11	899.968
6	2223.57	11	889.77
6	2044.8	11	952.378
6	1974.69	11	971.055
6	1584.29	11	988.291
6	1586.45	11	1050.09
6	1623.05	11	1114.7
6	1654	11	1208.41
6	1645	11	1305.07
6	1567.21	11	1322.47
6	1567.13	11	1278.58
6	1345.77	11	1293.98
6	1385.63	11	1247.95
6	1292.29	11	1257.11
6	1313.39	11	1279.81
6	1321.46	11	1269.63
7	2267.24	11	1288.48
7	2284.11	11	1296.44
7	2233.28	11	1236.28
7	2220.36	11	1734.56
7	2200.93	11	1743.22
7	2150.15	11	1777.83
7	2199.68	11	1785.71
7	2134.33	11	1736.8
7	2312.9	11	1678.66
7	2275.02	11	1615.86
7	2213.73	11	1598.68
7	2244.81	11	1558.9
7	2296.72	11	1592.78
7	2201.86	11	1115.09
7	2207.92	11	1127.5
7	2266.13	11	1103.95
7	2231.93	11	1114.49
7	2404.03	11	1163.43
7	2135.11	11	1216.93
7	2212.16	11	1280.87
7	2250.48	12	1046.39
7	2243.43	12	1049.36
7	2178.52	12	1227.38
7	2351.32	12	1170.85
7	2442.95	12	1208.41
7	2535.21	12	1162.41
7	2561.66	12	1204.73
7	2294.79	12	1252.41
7	2346.56	12	1589
7	2365.72	12	1679.48
7	2391.47	12	1653.01
7	2355.27	12	1638.12
8	2960.84	12	1450.31
8	2812.55	12	1607.8
8	2718.73	12	1574.27
8	2643.81	12	1687.23
8	2605.19	12	1636.38
8	2626.31	12	1581.69
8	2418.54	12	1203.77
8	2168.25	12	1311.73
8	1937.49	12	1303.73
8	1910.56	12	1333.02
8	1859	12	1400.17
8	1776.31	12	1224.55
8	1678.29	12	1199.9
8	1637.31	12	1045.71
8	1514.58	12	1023.23
8	1342.24	12	987.756
8	1345.67	12	1084.73
8	1264.71	12	853.541
8	1315.96	12	829.855
8	1468.04	12	985.099
8	1420.8	12	973.568
8	1457.24	12	1021.03
8	1434.19	12	1034.45
8	1430.29	12	1150.85
8	1663.96	13	1293.1
8	1678.26	13	1170.47
8	1685.15	13	1077.5
8	1809.51	13	1077.43
8	1862.1	13	1048.82
8	1658.73	13	1029.84
9	4410.94	13	809.764
9	4271.45	13	1280.46
9	4288.11	13	1257.24
9	4334.56	13	1215.39
9	4199.2	13	1257.28
9	4030.77	13	1270.39
9	3755.68	13	1302.59
9	3498.37	13	1294.02
9	3274.33	13	1300.46
9	3105.93	13	1294.75
9	2750.12	13	1301.12
9	2593.41	13	799.966
9	2403.38	13	894.233
9	2120.81	13	937.65
9	1959.72	13	862.092
9	1838.61	13	1015.59
9	1862.76	13	1001.34
9	1848.91	13	1095.32
9	1814	13	1179.13
9	1969.1	13	1188.25
9	2034.16	13	1225.69
9	1940.96	13	1280.53
9	1919.47	13	1197.44
9	1835.75	13	1224.28
9	1772.31	13	1299.41
9	1753.19	13	1195.59
9	1745.95	13	1455.87
9	1743.55	13	1307.16
9	1700.66	13	1547.68
9	1502.57	13	1537.48
9	1439.98	13	1443.12
9	1519.28	13	1547.8
9	1473.39	13	1513.39
9	1496.42	13	1475.21
9	1571.82	13	1463.67
9	1606.13	13	1404.89
9	1536.02	13	1152.94
9	1507.4	13	1208.88
9	1517	13	883.265
9	1431.97	13	864.374
9	1460.32	13	911.343
9	1405.76	13	801.352
9	1426.8	13	832.554
9	1491.02	13	816.262
9	1465.04	13	786.134
9	1427.64	13	817.595
9	1600.98	14	1335.44
9	1617.25	14	1459.77
9	1574.24	14	1535.92
9	1846.74	14	1531.88
9	2088.62	14	1520.42
9	2114.95	14	1495.55
9	2040.6	14	1450.29
9	1986.25	14	1398.36
9	2018.38	14	1322.15
9	2094.13	14	1359.9
9	1884.36	14	1388.67
9	1864.44	14	1269.39
9	1864.08	14	1245.9
9	1687.28	14	1209.86
9	1437.96	14	1132.94
9	1557.97	14	1093.95
9	1633.95	14	1190.9
9	1603.42	14	1180.13
9	1594.81	14	1238.75
9	1550.75	14	1162.02
9	1680.97	14	1156.56
9	1647.78	14	1127.99
9	1670.26	14	998.697
9	1709.52	14	942.898
9	1700.65	14	943.811
9	1580.09	14	1231.51
9	1522.52	14	1094.02
9	1594.24	14	1155.48
9	1593.21	14	1084.5
10	1785.35	14	1075.57
10	1909.26	14	1016.9
10	2028.82	14	1026.46
10	2109.93	14	1030.19
10	2130.03	14	1048.35
10	2169.38	14	1196.96
10	2153.1	14	921.795
10	2092.29	14	920.642
10	2108.53	14	872.438
10	2106.69	14	912.224
10	2234.23	14	958.691
10	2223.99	15	1212.11
10	2169.1	15	1168.66
10	2148.76	15	1068.58
10	2110.32	15	1082.02
10	2180.51	15	1222.38
10	2156.51	15	1220.76
10	2223.42	15	1272.55
10	2312.67	15	1228.74
10	2273.73	15	1217.66
10	2188.63	15	1256
10	2162.9	15	1086.48
10	2130.62	15	1065.61
10	2138.33	15	1078.58
10	2179.84	15	1026.45
10	2090.59	15	880.251
10	2264	15	853.316
10	2344.48	15	837.953
10	2269.66	15	838.119
10	2311.94	15	883.883
10	2333.07	15	918.362
10	2327.9	15	1066.7
10	2342.87	15	1130.79
10	2321.46	15	1177.72
10	2266.07	15	1201.5
10	2138.21	15	1214.26
10	2068.04	15	1245.08
10	1919.83	15	1276.04
10	1899.16	15	1296.64
10	2007.63	15	1298.54
10	2015.28	16	792.006
10	2095.03	16	835.465
10	2074.29	16	846.859
10	2001.97	16	1257.91
10	2149.94	16	1236.61
10	2350.45	16	1205.63
10	2375.37	16	1173.9
10	2482.75	16	1206.4
10	2514.12	16	1198.09
10	2348.09	16	1140.34
10	2339.25	16	1179.23
10	2298.44	16	1153.79
10	2287.88	16	1129.02
10	2295.28	16	1023.56
10	2166.32	16	1014.44
10	2005.94	16	1047.7
10	2045.89	16	1113.04
10	1968.55	16	1185.59
10	2020.29	16	1183.31
10	2099.36	16	1248.02
10	2124.25	16	1252.28
10	2097.78	16	1247.92
10	2162.36	16	1374.5
10	2267.24	16	1140.63
10	2256.54	16	1159.04
10	2294.59	16	1146.49
10	2148.94	16	1102.53
10	2280.84	16	1025.35
10	2222.75	17	1361.67
10	2249.91	17	1270.47
10	2200.56	17	1176.83
10	2251.05	17	1179.72
10	2248.28	17	1147.24
10	2120.75	17	1129.56
10	2215.84	17	1095.83
10	2403.86	17	936.285
10	2503.45	17	962.868
10	2399.84	17	908.472
10	2371.64	17	942.604
10	2308.73	17	925.199
10	2319.22	17	963.173
10	2307.69	17	908.846
10	2287.52	17	918.1
10	2384.32	17	952.96
10	2189.85	17	974.013
10	1906.84	17	973.379
10	1742.41	17	974.598
10	1641.94	17	983.774
10	1627.04	17	985.62
10	1552.62	17	1036.2
10	1409.01	17	1040.8
10	1237.39	17	1088.81
10	1077.61	17	1104.37
10	973.565	17	1068.6
10	1131.01	18	1108.82
10	1235.65	18	1158.25
10	1327.2	18	1218.52
10	1403.18	18	1258.52
10	1383.61	18	1228.22
10	1457.43	18	1252.11
10	1499.41	18	1269.08
10	1514.35	18	1319.44
10	2024.83	18	1257.95
10	1982.16	18	1291.53
10	1839.04	18	1295.65
10	1840.78	18	1309.95
10	1810.78	18	1257.06
10	1772.51	18	1211.28
10	1740.12	18	1183.58
10	1665.32	18	1180.85
10	1735.78	18	1084.67
10	1831.65	18	994.073
10	1197.8	18	1003.71
11	1133.18	18	943.696
11	1126.91	18	906.74
11	1176.47	18	819.126
11	1213.94	18	793.334
11	1204.57	18	757.426
11	1214.23	18	764.359
11	1209.24	18	651.792
11	1229.29	19	1349.82
11	1211.08	19	1284.32
11	1164.08	19	1316.88
11	1146.04	19	1266.14
11	1111.57	19	1209.38
11	1083.07	19	1129.15
11	1010.11	19	1006.04
11	1009.84	19	992.415
11	1132.79	19	950.582
11	1183.57	19	1016.99
11	1152.31	19	1158.09
11	1108.61	19	1138.17
11	1129.72	19	1068.69
11	1173.02	19	1048.76
11	1219.93	19	1103.48
11	1223.82	19	1156.39
11	1291.99	19	1090.27
11	1319.5	19	1144.26
12	1784.17	19	1210.63
12	1934.54	19	1146.9
12	1882.48	19	973.704
12	1865.78	19	1009.72
12	1877.64	20	1282.24
12	1928.78	20	1334.86
12	2023.18	20	1352.01
12	2076.42	20	1407.97
12	2095.56	20	1412.72
12	2141.77	20	1375.3
12	2177.91	20	1373.73
12	2135.12	20	1398.51
12	2162.85	20	1325.89
12	2163.78	20	1370.14
12	2112.95	20	1304.95
12	2077.8	20	1354.37
12	2062.33	20	1303.59
12	2118.95	20	1254.07
12	2039.39	20	1225.57
12	2050.01	20	1487.53
12	1966.3	20	1492.5
12	1995.67	20	1442.19
12	1965.2	20	1506.91
12	2024.68	20	1499.38
12	2163.13	20	1553.11
12	2164.3	20	1476.11
12	2181.65	20	1564.27
12	1965.03	21	1571.35
12	2116.74	21	1455.86
12	2064.38	21	1411.22
12	2080.35	21	1404.28
12	1984.78	21	1319.96
12	2040.72	21	1291.1
12	2008.99	21	1019.39
12	1972.11	21	1080.51
12	1962.94	21	1139.2
12	1854.88	21	1162.59
12	1898.1	21	1108.71
12	1836.99	21	1109.48
12	1914.26	21	1120.93
12	1972.27	21	1127.84
12	2014.53	21	1145.84
12	1959.74	21	1125.45
12	1959.07	21	1131.56
12	1878.13	21	1039.57
12	1919.75	21	943.31
12	1924.56	21	946.879
12	1994.99	21	1090.83
12	1997.41	21	1086.6
12	2076	21	1056.25
12	2021.51	21	986.618
12	1963.48	21	985.372
12	2009.71	21	1002.91
12	1982.63	21	1049.42
12	1984.62	21	1110.26
12	1915.42	21	1143.97
12	1929.32	22	1771.04
12	1826.71	22	1683.06
12	1886.06	22	1558.13
12	1801.21	22	1508.55
12	1750.11	22	1452.03
12	1812.93	22	1437.52
12	1880.53	22	1336.16
12	2074.1	22	1321.64
12	2108.29	22	1251.18
12	2154.11	22	1273.77
12	2149.67	22	1065.01
12	2256.93	22	1027.17
12	2143.2	22	1044.29
12	2173.99	22	1046.39
12	2329.9	22	1024.74
12	2321.17	22	1004.36
12	2259.76	22	1051.58
12	2135.68	22	1081.83
12	2141.57	22	1138.98
12	2080.38	22	1103.62
12	2131.3	22	1054.99
12	2083.01	22	1182.73
12	2091.33	22	1151.65
12	2008.15	22	1138.79
12	1944.7	22	1132.63
12	1940.17	22	1117.63
12	1889.3	22	1057.95
12	1903.79	22	1046.79
12	1854.91	22	1023.87
12	2205.98	22	1096.72
12	2078.1	22	1086.7
12	2097.77	22	927.474
12	2003.78	22	924.47
12	2019.72	22	1083.06
12	1959.8	22	1116.85
12	1883.52	22	1136.94
12	1967.56	22	1307.35
12	1784.39	22	1302.91
12	1681.12	22	1326.82
12	1271.62	22	1291.61
12	1253.95	22	1357.03
12	1123.93	22	1491.56
12	1251.29	23	846.375
12	1163.43	23	886.552
12	1047	23	893.613
12	1083.18	23	1120.13
12	940.542	23	1082.64
12	960.274	23	1461.44
12	1057.35	23	1493
12	1069.97	23	1583.6
12	1116.13	23	1696.42
12	1184.66	23	1676.56
12	1027.4	23	1738.7
13	4556.95	23	1711.71
13	4409.68	23	1898.24
13	4348.5	23	1723.77
13	4378.23	23	1753.14
13	4308.14	23	1420.43
13	4246.73	23	1492.97
13	4052.98	23	1437.57
13	3932.24	23	1344.61
13	3811.03	23	1304.93
13	3708.8	23	1253.69
13	3594.6	23	1304.77
13	3642.02	23	1125.59
13	3531.12	23	1110.31
13	3589.59	23	1102.14
13	3598.37	23	1085.84
13	3727.61	23	1060.41
13	3999.56	23	1039.54
13	4054.64	23	1092.79
13	4008.07	23	1133.74
13	4077.25	23	1211.48
13	4162.49	23	1328.18
13	4263.04	23	1292.02
13	4438.94	23	1345.76
13	4375.77	23	1389.64
13	4492.59	23	1390.94
13	4409.53	23	1412.26
13	4284.01	24	1044.26
13	4292.13	24	1055.88
13	4540.03	24	1104.06
13	4559.6	24	1162.33
13	4440.11	24	1109.31
13	4500.9	24	1102.9
13	4479.93	24	1147.83
13	4473.33	24	1140.82
13	4407.07	24	1106.65
13	4442.97	24	1105.76
13	4419.95	24	1054.36
14	1497.97	24	1255.46
14	1397.65	24	1307.63
14	1531.11	24	1256.3
14	1617.96	24	1364.01
14	1549.13	24	1455.86
14	1558.24	24	1451.02
14	1652.68	24	1443.18
14	1577.85	24	1462.35
14	1608.25	24	1420.6
14	1672.96	24	1427.46
14	1717.94	24	1238.85
14	1878.59	24	1154.35
14	2053.36	24	1168.28
14	2103.23	24	1069.28
14	2200.51	25	1093.03
14	2427.4	25	1298.52
14	2398.81	25	1415.72
14	2436.03	25	1633.67
14	2508.88	25	1641.09
14	2463.73	25	1562.25
14	2400.82	25	1504.33
14	2238.93	25	1544.11
14	2082.54	25	1572.31
14	1970.11	25	1547.41
14	1878.12	25	1980.61
14	1715.96	25	1920.56
14	1701.64	25	1786.2
14	1856.18	25	1549.12
14	1887.03	25	1503.14
14	1920.79	25	1593.36
14	2105.72	25	1679.93
14	2126	25	1619.76
14	1976.36	25	1628.32
14	1928.39	25	1585.25
14	2020.06	25	1094.09
14	2024.15	25	1042.45
14	1988.25	25	1080.63
14	1892.68	25	1107.45
14	1841.01	25	1114.93
14	1842.95	25	1046.38
14	1700.26	25	1023.87
14	1666.36	25	1119.49
14	1745.83	25	1101.99
14	1843.79	25	1126.53
14	1802.15	25	1256.57
14	1772.94	25	1242.56
14	1724.91	25	1180.34
14	1707.06	25	1166.21
14	1654.66	25	1103.41
14	1685.54	25	1152.45
14	1763.31	25	1088.85
14	1868.78	25	1002.82
14	1872.22	25	1097.18
14	1872.35	25	1054.16
14	1866.59	25	1005.12
14	1868.47	25	960.759
14	2004.91	25	1090.85
14	1975.15	25	1072.05
14	1933.28	25	1193.79
14	1936.78	25	1095.95
14	1937.02	25	1097.05
14	1991.91	25	1137
14	2143.04	25	1022.36
14	2086.04	25	1177.38
14	1989.35	25	1134.32
14	2021.83	25	1214.56
14	1974.01	25	1124.76
14	1939.95	25	1183.03
14	1928.74	25	1058.29
14	1845.64	25	1081.76
14	1753.89	25	1163
14	1680.28	25	1144.26
14	1615.94	25	1181.06
14	1680.41	25	1054.73
14	1786.29	25	1019.47
14	1697.31	25	946.541
14	1650.35	25	981.816
14	1818.74	25	968.568
14	1839.29	25	1038.51
14	1913.56	25	1054.92
14	2065.82	25	1005.02
14	2138.86	25	989.544
14	2068.88	25	976.184
14	2095.71	25	1032.89
14	2148.71	25	1030.74
14	2135.58	25	1055.2
14	2213.02	25	1020.11
14	2053.86	25	991.278
14	2215.36	25	959.014
14	2336.32	25	949.626
14	2267.36	25	984.284
14	2125.19	25	998.969
14	2220.21	25	1002.08
14	2228.16	25	1021.71
14	2258.78	25	1056.84
14	2354.43	25	1111.39
14	2361.76	25	1080.96
14	2452.55	25	1139.93
14	2446.61	25	1122.66
14	2213.82	25	1148.94
14	2197.72	25	1130.05
14	2359.4	25	1160.48
14	2258.04	25	1193.33
14	2206.86	26	1496.84
14	2227.39	26	1450.15
14	2246.3	26	1382.73
14	2196.55	26	1302.74
14	2151.05	26	1340.17
14	2051.79	26	1394.8
14	2172.15	26	1023.7
14	2179.04	26	1039.15
14	2047.34	26	1141.02
14	1971.51	26	1072.15
14	2131.17	26	1156.84
14	2123.63	26	1108.81
14	2173.14	26	1544.35
14	2248.39	26	1585.14
14	2279.79	26	1543.61
14	2204.82	26	1466.46
14	2026.74	26	1617.89
14	1930.69	26	1726.17
14	2014.26	26	1692.99
14	2156.29	26	1673.05
14	2158.2	26	1639.06
14	2140.68	26	1727.49
14	2001.59	26	1358.79
14	1936.03	26	1340.95
14	2022.88	26	1315.47
14	2097.73	26	1351.61
14	2347.51	26	1277.16
14	2434.18	26	1216.96
14	2317.86	26	1213.06
14	2299.51	26	1285.94
14	2240.92	27	1268.43
14	2188.84	27	1295.44
14	2178.97	27	1424.09
14	2165.35	27	1374.05
14	2143.04	27	1390.35
14	2214.96	27	1369.74
14	2113.79	27	1372.88
14	1999.73	27	1206.85
14	2101.49	27	1351.99
14	2079.23	27	1467.16
14	1871.37	27	1500.61
14	1980.18	27	1477.19
14	2020.91	27	1343.42
14	2001.39	27	1346.17
14	1896.07	27	1319.19
14	1873.52	27	1327.21
14	1905.92	27	1417.89
14	2081.15	27	1419.51
14	2009.8	27	1373.13
14	2168.93	27	1410.98
14	2288.62	27	1396.1
14	2144.94	27	1348.28
14	2074.37	27	1387.41
14	2081.24	27	1620.05
14	2041.24	27	1538.17
14	1937.76	27	1568.57
14	1892.55	27	1528.13
14	1762.22	27	1584.58
14	1954.18	27	1613.09
14	1863.82	28	1527.31
14	1766.68	28	1551.35
14	1711.98	28	1612.56
14	1818.07	28	1529.37
14	1807.18	28	1502.62
14	1854.16	28	1450.2
14	1887.49	28	1404.14
14	1873.35	28	1466.58
14	1780.81	28	1729.91
14	1615.43	28	1907.71
14	1457.36	28	1963.82
14	1422.61	28	1973.9
14	1463.75	28	1915.87
14	1403.26	28	2016.32
14	1343.05	28	1992.45
14	1279.68	28	2056.15
14	1392.07	28	2069.48
14	1341.64	28	1947.81
14	1336.96	28	1739.79
14	1345.18	28	1681.08
14	1407.36	28	1560.7
14	1545.36	28	1521.4
14	1696.69	28	1459.47
14	1652.83	28	1405.11
14	1880.94	28	1445.6
14	1974.48	28	1392.38
14	1879.36	28	1393.23
14	2116.86	28	1424.04
14	2333.42	28	1422.45
14	2369.31	28	1377.89
14	2438.18	28	1507.3
14	2518.09	28	1482.25
14	2364	28	1564.94
14	2569.08	28	1538.53
14	2419	28	1553.59
14	2310.26	28	1621.29
14	2359.85	28	1573.93
14	2164.21	28	1527.74
14	2037.15	28	1450.06
14	2059.77	28	1407.1
14	2025.26	28	1271.14
14	1902.74	28	1292.85
14	2092.36	28	1237.78
14	2088.42	28	1352.21
14	2156.27	28	1324.41
14	2362.85	28	1280.59
14	2308.67	28	1323.82
14	2253.59	28	1297.38
14	2200.43	28	1371.54
14	2149.13	28	1399.14
14	2021.69	28	1449.11
14	2024.08	28	1466.27
14	1738.44	29	1433.29
14	1729.23	29	1438.01
14	1666.59	29	1374.24
14	1655.16	29	1356.21
14	1910.69	29	1691.44
14	1955.05	29	1603.46
14	2004.7	29	1649.94
14	2062.94	29	1511.29
14	2145.03	29	1201.29
14	2238.76	29	1237.79
14	2429.23	29	1233.54
14	2286.08	29	1160.88
14	2397.11	29	1107.04
14	2258.17	29	1080.9
14	1965.41	29	747.354
14	1864.25	29	783.692
14	1893.06	29	952.578
14	1858.66	29	933.811
14	1862.56	29	986.736
14	1734.79	29	1091.17
14	1642.54	29	1118.85
15	1927.1	29	1166.83
15	2043.74	29	1268.77
15	2085.57	29	1318.81
15	2199.3	30	1061.18
15	2110.02	30	1303.43
15	2069.57	30	1263.4
15	2072.87	30	1199.46
15	2033.57	30	1903.45
15	2065.5	30	1772.96
15	2056.4	30	1783.2
15	1967.27	30	1728.99
15	1890.28	30	2078.81
15	1833.07	30	2089.56
15	1750.7	30	2004.96
15	1849.97	30	1872.03
15	1893.47	30	1871.81
15	1891.97	30	1860.55
15	1836.63	30	1160.77
15	1851.12	30	1249.5
15	1871.49	30	1289.19
15	1945.1	30	1293.88
15	1954.89	30	1151.85
15	1978.69	30	1169.99
15	1951.13	30	1168.84
15	1878.22	30	1110.56
16	2123.09	30	1240.27
16	2283.23	30	1214.33
16	2236.27	30	1252.98
16	2173.9	30	1270.67
16	2265.45	30	1236.2
16	2322.18	30	1203.19
16	2299.88	30	1053.32
16	2286.7	30	1067.54
16	2323.38	30	1058.82
16	2308.13	30	1142
16	2252.15	30	1021.05
16	2249.39	30	1084.82
16	2402.37	30	1085.64
16	2481.29	30	1012.59
16	2458.2	30	1040.96
16	2387.64	30	1059.37
16	2348.51	30	1059.28
16	2368.3	30	1122.32
16	2509.91	30	1163.22
16	2561.18	30	1140.8
16	2600.9	30	1182.4
16	2492.03	30	1166.91
16	2343.34	30	1133.88
16	2260.53	30	1140.38
16	2369.24	30	1096.66
16	2396.13	30	1050.17
16	2435.28	30	1004.77
16	2471.67	30	1020.97
16	2326.09	30	967.499
17	2717.18	30	988.967
17	2463.54	30	912.303
17	2414.65	30	904.577
17	2322.1	30	908.162
17	2285.43	30	883.891
17	2309.55	30	963.273
17	2374.42	30	1068.93
17	2301.51	30	1130.38
17	2239.78	30	1009.42
17	2300.56	30	1136.01
17	2309.69	30	1093.46
17	2438	30	1110.23
17	2518.61	30	1096.34
17	2498.02	30	1140
17	2606.55	30	1163.77
17	2636.42	30	1102.77
17	2592.29	30	1047.48
17	2644.75	30	956.746
17	2643.38	30	941.398
17	2498.59	30	785.243
17	2323.34	30	742.963
17	2441.28	30	936.543
17	2594.09	30	1031.48
17	2746	30	1026.71
17	2663.65	30	1031.03
17	2662.07	30	1076.66
17	2780.02	30	1087.99
17	2717.22	31	1132.16
17	2764.07	31	1199.23
17	2876.93	31	1166.31
17	2979.81	31	1095.28
17	2926.03	31	1023.93
17	2735.97	31	1019.92
17	2669.08	31	1078.5
17	2635.63	31	1097.47
17	2612.58	31	1112.66
17	2459.74	31	1039.13
17	2363.62	31	1199.04
17	2420.25	31	1155.76
17	2386.96	31	1185.21
17	2391.54	31	1258.14
17	2300.48	31	1324.59
17	2264.13	31	1464.57
17	2255.07	31	1542.95
18	2329.4	31	1548.05
18	2165.05	31	1634.3
18	2673.26	31	1553.2
18	2591.45	31	1514.65
18	2635.61	31	1539.99
18	2565.36	31	1569.26
18	2286.4	31	1560.56
18	2373.07	31	1524.19
18	2191.92	31	1358.88
18	2106.9	31	1301.46
18	2106.5	31	1351.09
18	2389.72	31	1341.92
18	2016.39	31	1351.15
18	1900.38	31	1233.96
18	1710.49	31	1204.59
18	1608.06	31	1214.39
18	1656.45	31	1244.18
18	1585.24	31	1288.96
18	1667.2	31	1379.33
18	1718.88	31	1309.04
18	1768.91	31	1283.45
19	2604.91	31	1277.48
19	2467.37	31	1295.1
19	2454.35	31	1351
19	2426.59	32	1194.44
19	2425.57	32	1136.31
19	2361.13	32	1134.06
19	2297.71	32	1137.82
19	2263.6	32	1115.27
19	2266.01	32	1056.88
19	2137.91	32	1073.83
19	2163.38	32	1055.84
19	2168.32	32	1084.85
19	2203.9	32	1232.57
19	2245.71	32	1171.89
19	2181.08	32	1156.61
19	2271.25	32	1105.76
19	2287.61	32	1070.59
19	2280.22	32	1103.77
19	2249.75	32	1182.16
19	2356.3	32	1178.75
19	2414.76	32	1120.48
19	2395.48	32	1098.24
19	2266.16	32	973.958
19	2270.68	32	957.755
19	2357.63	32	1187.63
19	2414.29	32	1246
19	2554.01	32	1252.47
19	2583.65	32	1229.48
19	2507.89	32	1237.93
19	2555.23	32	1282.36
19	2457.16	32	1377.94
19	2480.48	32	1360.19
19	2657.94	32	1345.74
19	2678.91	32	1414.39
19	2629.89	32	1275.27
19	2548.18	32	1288.67
19	2487.79	32	1306.67
19	2449.06	32	1569.86
19	2346.39	32	1588.76
19	2132.47	32	1588.51
19	2212.14	32	1601.17
19	2199.68	32	1669.1
19	2000.58	33	1123.79
19	1998.03	33	1014.15
19	2014.5	33	958.116
19	2009.85	33	939.032
19	2037.45	33	891.107
19	2106.43	33	950.405
19	2224.12	33	825.687
19	2397.51	33	888.921
19	2359.6	33	799.966
19	2450.72	33	846.795
19	2527.46	33	942.784
19	2488.32	33	1043.72
19	2509.97	33	1146.54
19	2527.69	33	1156.04
19	2480.21	33	1270.36
20	1452.38	33	1214.07
20	1458.61	33	1239.24
20	1420.72	33	1250.01
20	1445.86	33	1257.73
20	1427.18	33	1367.42
20	1540.53	33	1341.15
20	1464.73	33	1326.24
20	1371.57	33	1285.76
20	1404.93	33	1340.8
20	1432.71	33	1289.12
20	1425.13	34	1352
20	1429.32	34	1528.61
20	1423.98	34	1930.46
20	1417.29	34	1817.12
20	1430.61	34	1733.67
20	1294	34	1665.25
20	1389.74	34	1634.16
20	1459.77	34	1652.22
20	1413.65	34	1681.68
20	1356.21	34	1696.44
20	1397.46	34	1620.71
20	1488.33	34	1462.28
20	1594.23	34	1167.72
20	1646.92	34	1159.89
20	1631.97	34	1375.01
20	1680.55	34	1346.29
20	1650.48	34	1359.97
20	1666.88	34	1296.01
20	1766.78	34	1220.98
21	3364.53	34	1220.46
21	3364.57	34	1283.14
21	3346.91	34	1359.11
21	3389.38	35	1262.32
21	3280.6	35	1402.2
21	3331.32	35	1330.59
21	3393.2	35	1295.61
21	3274.22	35	1346.95
21	3318.46	35	1301.71
21	3240.24	35	1191.17
21	3314.63	35	1201.99
21	3227.01	35	1206.67
21	3238.63	35	1285.47
21	3245.04	35	1241.29
21	3319.56	35	1141.29
21	3281.42	35	1117.93
21	3285.5	35	1227.08
21	3233.44	35	1129.73
21	3259.35	35	1156.98
21	3380.49	35	1190.47
21	3321.82	35	1179.36
21	3415.74	35	1278.76
21	3362.82	35	1128.32
21	3448.81	35	1285.28
21	3543.99	35	1262.01
21	3525.11	35	1305.77
21	3467.09	35	1160.19
21	3608.48	35	1204.89
21	3534.48	35	1196.89
21	3434.17	35	1197.38
21	3369.94	35	1161.55
21	3367.69	35	1006.75
21	3590.83	35	1040.93
21	3436.78	35	944.24
21	3372.46	35	1002.4
21	3403.5	35	981.104
21	3434.94	35	1020.79
21	3377.12	35	971.047
21	3313.74	35	963.796
21	3072.15	35	1000.81
21	3081.9	35	1051.97
21	3041.49	35	1083.25
21	2753.22	35	1103.94
21	2700.4	35	1096.4
22	2007.72	36	1040.27
22	1811.28	36	1258.26
22	1774.2	36	1616.78
22	1737.54	36	1573.37
22	1647.79	36	1469.35
22	1727.32	36	1598.07
22	1579.2	36	1661.26
22	1555.04	36	1655.84
22	1643.96	36	1661.26
22	1553.09	36	1613.98
22	1631.19	36	1619.8
22	1734.38	36	1473.79
22	1754.09	36	1129.61
22	1716.68	36	1136.93
22	1748.47	36	1261.86
22	1609.85	36	1121.97
22	1479.67	36	1078.05
22	1424.49	36	1091.75
22	1363.02	36	1066.5
22	1431.25	36	1100.2
22	1317.09	36	1130.53
22	1320.48	37	1411.12
22	1335.59	37	1382.4
22	1372.77	37	1314.45
22	1376.96	37	1210.44
22	1466.6	37	1351.29
22	1562.87	37	1289.36
22	1582.49	37	1294.35
22	1629.76	37	1296.38
22	1598.45	37	1209.77
22	1587.92	37	1282.84
22	1584.02	37	1268.68
22	1492.67	37	1366.23
22	1506.4	37	1384.35
22	1482.23	37	1412.4
22	1459.65	37	1303.32
22	1413.14	37	1375.96
22	1470.44	37	1369.75
22	1419.84	37	1368.71
22	1485.78	37	1360.17
22	1490.43	37	1247.8
22	1449.82	37	1198.17
22	1507.75	37	1053.01
22	1492.29	37	1047.18
22	1566.37	38	1527.82
23	1927.1	38	1473.96
23	1841.65	38	1371.41
23	1756.4	38	1395
23	1793.5	38	1327.92
23	1670.6	38	1319.07
23	1629.09	38	1326.85
23	1607.33	38	1312.09
23	1573.44	38	1284.81
23	1483.88	38	1273.78
23	1371.86	38	1319.32
23	1285.5	38	1314.89
23	1230.53	38	1345.38
23	1349.71	38	1338.23
23	1261.23	38	1359.92
23	1311.96	38	1359.01
23	1281.3	38	1312.41
23	1294.89	38	1268.67
23	1186.9	38	1281.33
23	1247.53	38	1170.49
23	1253.12	38	1046.34
23	1265.69	38	1020.95
23	1296.97	38	997.678
23	1217.98	38	905.514
23	1282.76	38	883.228
23	1310.39	38	862.167
23	1319.5	38	967.997
23	1464.4	38	1055.39
23	1532.23	38	1055.71
23	1556.07	38	1225.77
23	1597.26	38	1229.15
23	1558.47	38	1221.76
23	1617.42	38	1252.47
23	1597.39	38	1368.75
23	1550.95	38	1440.28
23	1493.01	38	1412.97
23	1488.75	38	1404.98
23	1400.12	38	1347.12
23	1749.89	38	1329.84
23	1667.75	38	1173.76
23	1637.4	38	1229.59
23	1646.98	39	1246.14
23	1621.4	39	1454.64
23	1687.95	39	1419.74
23	1715.09	39	1382.72
23	1772.96	39	1391.12
23	1824.04	39	1335.61
23	1734.63	39	1292.65
23	1412.45	39	1276.25
23	1597.62	39	1413.71
23	1634.77	39	1450.71
23	1715.24	39	1565.74
23	1700.56	39	1439.89
23	1614.21	39	1413.53
23	1559.6	39	1344.5
23	1552.09	39	1323.28
23	1527.47	39	1350.93
23	1602.32	39	1341.83
23	1577.85	39	1304.84
23	1443.21	39	1172.2
23	1420.73	39	1138.93
23	1328.01	39	1029.06
23	1321.93	39	1000.19
24	1612.59	39	986.448
24	1605.75	39	1020.46
24	1642.9	39	983.589
24	1606.73	39	991.359
24	1550.98	39	960.84
24	1488.93	39	945.033
24	1536.68	39	950.78
24	1486.19	39	990.673
24	1553.75	39	945.91
24	1599.7	39	944.854
24	1580.53	39	960.047
24	1940.68	39	976.801
24	1871.17	39	972.231
24	1863.21	39	947.576
24	1876.55	39	935.483
24	1871.53	39	998.868
24	2074.52	39	1031.36
24	2007.48	39	1007.35
24	1871.18	39	1015.53
24	1883.1	39	947.515
24	1867.46	39	947.123
24	1553.56	39	1019.91
24	1595.81	39	1048.15
24	1629.67	39	1070.31
24	1692.89	39	1131.2
24	1750.04	39	1157.25
24	1599.75	39	1276.59
24	1724.2	39	1261.07
24	1776.1	39	1298.49
24	1845.58	39	1426.26
24	1810.64	39	1404
24	1864.66	39	1307.2
24	1781.12	39	1220.89
24	1830.25	39	1240.27
24	1783.92	39	1228.85
24	1828.4	39	1132.57
24	1808.31	39	976.657
24	1719.43	39	986.211
24	1699.64	39	974.481
24	1622.12	39	970.041
24	1578.51	39	1045.8
24	1908.91	39	1041.42
24	2070.15	39	1167.47
24	2033.64	39	1175.27
24	2101.08	39	1157.05
24	2074.47	39	1356.12
24	2048.86	39	1381.59
24	2047.67	39	1390.8
24	2075.82	39	1354.26
24	2062.96	39	1368.83
24	2101.71	39	1355.1
24	1737.07	39	1442.38
24	1727.98	39	1432.49
24	1649.05	39	1431.74
24	1645.79	40	1248.61
24	1572.18	40	1162.32
24	1635.15	40	1082.93
24	1593.48	40	1138.99
24	1650.66	40	1101.82
24	1672.62	40	1089.81
24	1681.63	40	1116.53
24	1547.32	40	1217.95
24	1531.83	40	1236.69
24	1656.08	40	1282.47
24	1605.28	40	1224.19
24	1730.9	40	1263.65
24	1652.43	40	1285.21
24	1664.19	40	1255.01
24	1524.61	40	1323.62
24	1496.49	40	1450.74
24	1490.11	40	1452.97
24	1576.03	40	1406.48
24	1484.65	40	1399.02
25	1333.47	40	1365.08
25	1413.32	40	1438.99
25	1360.9	40	1444.27
25	1314.3	40	1534.81
25	1264.66	40	1570.08
25	1216.71	40	1595.31
25	1290.41	40	1506.72
25	1303.98	40	1467.11
25	1323.2	40	1399.93
25	1341.58	40	1411.39
25	1378.42	40	1465.18
25	1305.03	40	1411.27
25	1316.74	40	1402.7
25	1361.32	40	1289.77
25	1706.08	40	1204.53
25	1707.29	40	1177
25	1623.94	40	1155.9
25	1600.07	40	1179
25	1559.94	40	1209.36
25	1907.29	40	1163.37
25	1906.22	41	1283.01
25	1939.88	41	1213.7
25	1925.16	41	1212.38
25	1900.76	41	1218.66
25	1575.34	41	1153.4
25	1625.06	41	1123.33
25	1695.66	41	1109.88
25	1701.57	41	1099.74
25	1698.8	41	940.199
25	1326.85	41	929.55
25	1591.55	41	980.867
25	1580.17	41	965.685
25	1590.8	41	939.954
25	1622.68	41	878.02
25	1606.97	41	847.616
25	1614.1	41	866.154
25	1563.47	41	917.411
25	1504.62	41	946.593
25	1497.18	41	938.923
25	1463.77	41	890.582
25	1143.04	41	838.032
25	1136.97	41	851.665
25	1207.21	41	839.731
25	1164.63	41	867.798
25	1194.39	41	957.879
25	1205.71	42	1069.77
25	1198.71	42	983.856
25	1239.22	42	972.168
25	1299.13	42	950.908
25	1316.16	42	978.742
26	1940.99	42	993.944
26	1983.69	42	854.434
26	2147.06	42	860.879
26	2177.35	42	892.888
26	2223.14	42	912.94
26	2145.27	42	881.502
26	2169.14	42	914.946
26	2123.42	42	904.548
26	2117.71	42	933.862
26	2104.77	42	879.661
26	2179.47	42	889.007
26	2158.33	42	884.851
26	1986.19	42	934.366
26	1993.36	42	976.117
26	1998	42	997.516
26	2108.19	42	995.421
26	2083.46	42	977.37
26	2032.9	42	1054.99
26	2139.97	42	1112.63
26	2120.48	42	1144.6
26	2097.18	42	1137.28
26	2107.48	42	1221.91
26	2164.97	42	1251.44
26	2135.48	42	1161.45
26	2105.19	42	1150.17
26	2058.35	42	1142.39
26	1995.43	42	1154.54
26	1955.14	42	1128.31
26	1849.25	42	1318.58
26	1856.96	42	1282.55
26	1824.49	42	1289.94
26	1854.69	42	1220.23
26	1933.15	42	1212.21
26	1949.42	42	1268.51
26	1969.55	42	1303.45
26	2057.23	42	1396.64
26	2185.29	42	1477.63
26	2273.55	42	1505.23
26	2369.14	43	1346.1
26	2409.55	43	1263.79
26	2428.17	43	1405.33
26	2389.08	43	1355.66
26	2289.41	43	1379.09
26	2284.42	43	1417.89
26	2288.02	43	1444.5
26	2163.34	43	1452.24
26	2127.43	43	1345.07
26	2171.53	43	1733.52
26	2205.12	43	1817.43
26	2204.44	43	1796.53
26	2415.27	43	1662.37
26	2460.47	43	1665.64
26	2609.11	43	1604.96
26	2610.33	43	1478.36
26	2440.35	43	1467.96
26	2528.39	43	1511.29
26	2713.15	43	1587.32
26	2659.51	43	1007.1
26	2539.26	44	1295.97
26	2397.78	44	1302.71
26	2311.16	44	1312.47
26	2409.9	44	1386.4
26	2375.62	44	1375.83
26	2359.62	44	1356.45
26	2525.65	44	1232.87
26	2469.83	44	1280.91
26	2266.61	44	1302.83
26	2267.26	44	1392.98
26	2344.55	44	1463.69
26	2474.15	44	1453.91
26	2367.64	44	1459.79
26	2320.31	44	1348.12
26	2358.23	44	1331.31
26	2340.72	44	1320.49
26	2223.66	44	1396.53
26	2311.18	44	1376.71
26	2287.7	44	1415.98
26	2087.41	44	1311.12
26	2028.82	44	1234.92
26	1983.47	45	949.118
26	2026.67	45	949.766
26	1912.21	45	945.714
26	1810.32	45	983.618
26	1869.96	45	1020.35
26	1974.02	45	1011.29
26	1961.02	45	931.898
26	2021.14	45	937.657
26	2327.45	45	1102.15
26	2413.37	45	1161.67
26	2447.25	45	1205.06
26	2478.67	45	1238.01
26	2596	45	1295.99
26	2625.04	45	1345.58
26	2545.91	45	1333.75
26	2491.5	45	1381.19
26	2425.85	45	1383.71
26	2409.85	45	1391.43
26	2169.57	45	1278.96
26	2219.54	45	1286.58
26	2264.2	45	1286.83
26	2256.85	45	1262.82
26	2103.99	45	1207.49
26	2031.32	45	1157.85
26	2098.94	45	1246.1
26	2122.67	45	1200.09
26	2157.81	45	1210.93
26	2190.84	45	1289.68
26	2343.34	45	1293.68
26	2278.15	45	1251.1
26	2275.62	45	1204.41
26	2301.59	45	1153.14
26	2373.77	45	1099.87
26	2380.86	45	1053.09
26	2298.88	45	989.716
26	2217.95	45	982.344
26	2157.56	45	926.161
26	2079.32	45	856.238
26	1997.02	45	906.712
26	2000.15	45	977.532
26	1972.86	45	986.831
26	1913.19	45	1029.88
26	1889.8	45	1048.2
26	1814.18	45	1040.89
26	1927.08	45	989.592
26	2005.27	45	1025.76
26	2004.21	45	1029.38
26	2044.34	45	1014.94
26	1985.01	45	920.796
26	2023.45	45	940.227
26	2081.57	45	1197.94
26	2155.86	45	1246.86
26	2203.9	45	1346.23
26	2380.94	45	1408.9
26	2311.43	45	1463.88
26	2383.21	45	1396.16
26	2353.79	45	1479.06
26	2414.38	45	1555.14
26	2429.26	45	1647.98
26	2309.15	45	1643.67
26	2265.02	46	1009.59
26	2185.41	46	938.737
26	2149.85	46	925.284
26	2021.25	46	1064.65
27	1382.81	46	1067.33
27	1502.1	46	1036.52
27	1673.33	46	1059.88
27	1697.91	46	1025.43
27	1732.42	46	1015.63
27	1721.1	46	938.402
27	1740.78	46	962.795
27	1709.15	46	983.916
27	1894.93	46	1197.34
27	1956.79	46	1056.05
27	1946.32	46	1062.82
27	1869.88	46	1090.73
27	1772.55	46	1097.31
27	1690.38	46	1058.4
27	1642.51	46	1081.04
27	1764.1	46	1142.66
27	1810.57	46	1126.44
27	1817.59	46	1168.12
27	1770.47	46	976.635
27	1645.63	46	1120.64
27	1645.46	46	1108.3
27	1703.4	46	1120.08
27	1790.7	46	1230.75
27	1787.61	46	1271.11
27	1933.17	46	1296.18
27	1806.79	46	1329.26
27	1745.25	46	1352.14
27	1677.67	46	1395.02
27	1527.16	46	1437.2
27	1586.05	46	1397
27	1608.28	46	1429.07
27	1624.53	46	1496.5
27	1456.54	46	1430.81
27	1496.97	46	1425.88
27	1286.03	46	1492.6
27	1292.96	46	1470
27	1299.68	46	1448.34
27	1306.27	46	1351.67
27	1345.1	46	1248.62
27	1301.96	46	1202.34
27	1237.29	46	1183.39
27	1236.95	46	1090.96
27	1298.71	46	1055.49
27	1348.7	47	962.551
27	1374.92	47	1069.98
27	1401.41	47	1108.95
27	1515.59	47	1111.17
27	1642.82	47	1127.68
27	1652.92	47	1128.18
27	1667.28	47	1097.13
27	1799.34	47	1096.78
27	1626.68	47	1220.88
27	1626.63	47	1313.33
27	1621.44	47	1382.87
27	1687.75	47	1355.79
27	1656.61	47	1356.17
27	1530.94	47	1400.32
27	1461.44	47	1377.92
27	1375.67	47	1367.11
27	1343.04	47	1384.11
27	1245.56	47	1484.95
27	1293.98	47	1403.47
27	1284.02	47	1292.6
27	1267.48	48	1281.6
27	1250.2	48	1345.38
27	1241.34	48	1343.48
27	1316.19	48	1253.46
27	1268.27	48	1184.88
27	1380.44	48	1130.32
27	1429	48	1134.87
27	1451.79	48	1183.69
27	1547.76	48	1200
27	1539.81	48	1259.44
27	1470.95	48	1162.32
27	1467.46	48	1137.96
27	1450.98	48	1120.18
27	1473.32	48	1128.23
27	1491.34	48	1203.35
27	1556.32	48	1298.06
27	1526.07	48	1287.94
27	1489.36	48	1258.5
27	1630.79	48	1176.54
27	1667.91	48	1074.26
27	1697.61	48	1069.02
27	1616.29	48	981.706
27	1723.52	48	992.536
27	1656.65	48	1096.14
27	1652.13	48	1080.53
27	1612.69	48	981.775
27	1674.85	48	959.087
27	1719.59	48	907.32
27	1579.67	48	1019.25
27	1567.02	48	1078.42
27	1632.38	48	1135
27	1668.63	48	1145.35
27	1572.72	48	1138.69
27	1640.61	48	1202.42
27	1666.87	48	1199.2
27	1629.23	48	1274.25
27	1572.57	48	1331.84
27	1643.21	48	1432.74
27	1602.69	49	1010.42
27	1573.95	49	1042.74
27	1460.55	49	1065.19
27	1455.68	49	1017.6
27	1459.75	49	1009.37
27	1431.22	49	1077.66
27	1421.56	49	1010.11
27	1431.62	49	1028.9
27	1463.73	49	1041.32
27	1332.17	49	1049.48
27	1411.85	49	1104.62
27	1398.38	49	1153.84
27	1403.82	49	1109.59
27	1944.26	49	1240.26
27	1877.36	49	1333.74
27	1811.98	49	1278.9
27	1803.15	49	1436.52
27	1787.25	49	1457.21
27	1743.92	49	1472.73
27	1741.81	49	1405.66
27	1674.31	49	1308.69
27	1697.8	49	1151.46
27	1720.4	49	1212.49
27	1172.28	49	1069.08
27	1185.33	49	962.482
27	1189.52	49	1001.21
27	1185.52	49	953.803
27	1205.74	49	933.94
27	1235.94	49	1009.34
27	1253.03	49	1098.31
27	1220.38	49	1143.6
27	1351.87	49	1248.16
[truncated: 5,617 more rows]

## Sheet: Fig. S1 B - Diffusion
Anillin molecule id	Time [ms]	X position [nm]	Y position [nm]
1	100	847.445	1412.46
1	200	836.114	1372.99
1	300	848.801	1411.43
1	400	880.329	1421.52
1	500	873.818	1411.06
1	600	880.042	1427.02
1	700	852.148	1401.61
1	800	856.215	1417.54
1	900	890.519	1396.94
1	1000	897.21	1397.19
1	1100	859.65	1410.83
1	1200	872.731	1417.4
1	1300	828.848	1377.45
1	1400	847.788	1396.76
1	1500	852.923	1391.45
1	1600	848.175	1403.02
1	1700	846.16	1393.68
1	1800	864.817	1371.86
1	1900	854.559	1382.01
1	2000	856.685	1383.31
1	2100	842.632	1424.38
1	2200	876.116	1359.3
1	2300	846.788	1423.28
1	2400	879.559	1417.15
1	2500	843.945	1389.05
1	2600	852.001	1402.54
1	2700	842.03	1388.49
1	2800	854.278	1408.91
1	2900	851.806	1398.06
1	3000	874.031	1395.42
1	3100	841.433	1401.79
1	3200	844.45	1374.01
1	3300	842.96	1374.52
1	3400	823.869	1434.96
1	3500	840.781	1391.77
1	3600	862.486	1384.48
1	3700	851.431	1374.51
1	3800	859.395	1385.31
1	3900	837.666	1408.05
1	4000	850.528	1398.82
1	4100	844.327	1414.97
1	4200	847.006	1413.48
1	4300	855.812	1405.13
1	4400	869.602	1381.72
1	4500	848.063	1419.35
1	4600	836.664	1421.36
1	4700	863.21	1409.59
1	4800	830.823	1363.58
1	4900	834.03	1418.98
1	5000	887.66	1413.7
1	5100	847.666	1401.55
1	5200	851.166	1411.8
1	5300	850.107	1395.05
1	5400	855.486	1397.3
1	5500	864.763	1393.3
1	5600	858.509	1415.28
1	5700	842.219	1386.21
1	5800	837.956	1389.18
1	5900	873.945	1394.02
1	6000	852.63	1405.58
1	6100	830.372	1388.01
1	6200	824.545	1407.52
1	6300	838.738	1407.89
1	6400	857.741	1397.62
1	6500	837.383	1399.27
1	6600	825.15	1415.74
1	6700	847.442	1413.76
1	6800	883.632	1405.78
1	6900	853.077	1389.7
1	7000	828.626	1417.18
1	7100	859.238	1395.23
1	7200	858.146	1373.02
1	7300	853.409	1413.99
1	7400	841.804	1412.56
1	7500	860.541	1386.92
1	7600	831.833	1435.96
1	7700	865.109	1365.46
1	7800	828.426	1414.06
1	7900	847.011	1401.29
1	8000	878.891	1406.66
1	8100	819.436	1432.46
1	8200	888.37	1405.89
1	8300	859.342	1390.78
1	8400	881.87	1383.38
1	8500	842.835	1431.82
1	8600	859.796	1414.06
1	8700	861.358	1378.71
1	8800	863.639	1398.84
1	8900	841.437	1392.9
1	9000	859.041	1409.38
1	9100	850.959	1396.29
1	9200	851.513	1416.95
1	9300	844.912	1384.12
1	9400	845.277	1429.08
1	9500	836.041	1418.92
1	9600	865.757	1396.5
1	9700	830.229	1401.21
1	9800	837.889	1420.45
1	9900	867.387	1401.28
1	10000	865.319	1380.37
1	10100	865.174	1440.85
1	10200	864.271	1381.13
1	10300	869.831	1401.92
1	10500	866.514	1399.47
1	10600	794.373	1399.53
1	10700	800.523	1419.34
1	10800	819.123	1397.08
1	10900	830.25	1457.63
1	11300	826.352	1393.98
1	11400	819.578	1428.08
1	11500	831.009	1401.65
1	11600	868.903	1479.99
1	11700	823.939	1413.69
1	11800	847.13	1401.6
1	11900	822.023	1419.06
1	12000	835.33	1399.16
1	12100	808.199	1445.83
1	12200	849.801	1397.35
1	12400	841.492	1395.75
1	12500	780.262	1347.1
1	12600	820.404	1390.31
1	12800	835.046	1372.39
1	12900	898.666	1378.21
1	13000	795.463	1387.67
1	13100	867.958	1410.09
1	13300	848.401	1389.1
1	13400	832.983	1407.85
1	13500	829.74	1366.26
1	13600	857.87	1335.68
1	13700	838.251	1395.95
1	13800	866.22	1418.27
1	13900	868.21	1385.69
1	14100	869.96	1373.91
1	14200	881.175	1391.45
1	14300	856.66	1359.59
1	14400	852.512	1374.43
1	14500	861.567	1368.27
1	14700	806.935	1348.12
1	14800	853.111	1388.65
1	14900	853.777	1411.18
1	15000	866.89	1375.55
1	15100	862.786	1441.63
1	15300	861.433	1387.75
1	15400	848.748	1362.87
1	15500	800.618	1350.77
1	15600	834.977	1403.43
1	15700	838.302	1369.61
1	15800	853.917	1396.98
1	15900	857.075	1378.21
1	16000	874.181	1417.77
1	16200	831.973	1395.2
1	16300	832.79	1393.29
1	16400	821.969	1346.06
1	16500	847.386	1404.99
1	16600	826.854	1381.79
1	16700	837.999	1369.28
1	16800	874.53	1352.66
1	16900	848.857	1398.69
1	17000	823.113	1406.17
1	17100	886.129	1392.91
1	17200	879.613	1402.23
1	17300	848.291	1393.78
1	17400	829.593	1439.22
1	17500	846.327	1349.14
1	17600	823.12	1418.53
1	17800	902.894	1373.3
1	17900	834.599	1397.01
1	18000	905.969	1415
1	18100	855.972	1382.43
1	18200	847.404	1374.89
1	18400	822.822	1378.64
1	18500	898.215	1403.55
1	18600	821.232	1372.71
1	18700	835.398	1378.98
1	18800	833.589	1404.2
1	18900	841.557	1408.93
1	19000	815.831	1421.77
1	19100	859.09	1398.17
1	19200	863.027	1398.6
1	19300	842.208	1384.43
1	19500	881.793	1354.09
1	19600	838.859	1402.68
1	19700	844.057	1381.77
1	19800	814.132	1381.62
1	20000	839.962	1408.62
1	20100	847.214	1325.22
1	20200	852.624	1387.33
1	20300	855.484	1389.07
1	20400	840.712	1390.65
1	20500	834.318	1366.48
1	20700	880.345	1397.82
1	20800	852.83	1373.47
1	20900	839.979	1397.12
1	21000	808.795	1362.21
1	21100	845.487	1375.74
2	100	2473.41	1512.93
2	200	2469.58	1477.53
2	300	2440.75	1517.06
2	400	2480.1	1494.46
2	500	2473.7	1502.85
2	600	2477.02	1508.78
2	700	2465.96	1520.3
2	800	2498.26	1499.11
2	900	2458.94	1519.53
2	1000	2461.63	1519.45
2	1100	2465.45	1489.7
2	1200	2479.01	1511.4
2	1300	2463.56	1434.91
2	1400	2490.85	1465.54
2	1500	2424.36	1484.59
2	1600	2467.4	1508.58
2	1700	2500.66	1507.71
2	1800	2479.92	1530.61
2	1900	2469.27	1480.98
2	2000	2509.09	1494.92
2	2100	2477.56	1471.29
2	2200	2494.94	1509.76
2	2300	2451.45	1521.69
2	2400	2490.41	1499.63
2	2500	2475.96	1503.23
2	2600	2495.21	1485
2	2700	2466.12	1482.08
2	2800	2446.65	1462.39
2	2900	2484.83	1477.45
2	3000	2502.65	1475.14
2	3100	2490.58	1497.02
2	3200	2484.92	1499.83
2	3300	2452.12	1497.93
2	3400	2466.99	1503.87
2	3500	2453.57	1482.61
2	3600	2505.9	1543.04
3	100	3306.84	1544.7
3	200	3308.69	1560.29
3	300	3289.42	1561.91
3	400	3314.64	1550.45
3	500	3276.35	1553.25
3	600	3292.6	1564.2
3	700	3296.99	1517.3
3	800	3316.06	1545.24
3	900	3338.8	1531.51
3	1000	3263.83	1532.99
3	1100	3313.28	1516.63
3	1200	3255.99	1535.66
3	1300	3314.6	1519.38
3	1400	3292.13	1517.97
3	1500	3285.04	1560.66
3	1600	3291.79	1530.81
3	1700	3308.18	1543.14
3	1800	3285.66	1523.71
3	1900	3289.77	1534.09
3	2000	3311.3	1508.9
3	2100	3295.29	1521.96
3	2200	3311.64	1529.15
3	2900	3665	1569.64
3	3000	3660.84	1533.47
3	3800	3645.85	1544.23
3	3900	3737.55	1542.09
3	4000	3669.32	1502.01
3	4500	3629.74	1555.3
3	4600	3664.73	1541.08
3	5400	3642.35	1563.36
3	5500	3662.27	1569.51
3	5600	3681.99	1510.29
3	5700	3660.99	1559.63
3	6400	3656.68	1557.94
3	6500	3690.84	1539.35
3	6900	3741.18	1533.87
3	7000	3644.41	1518.35
3	7100	3676.47	1522.45
3	7300	3453.02	1520.05
3	7400	3546.27	1512.69
3	7500	3596.69	1500.93
3	7600	3649.91	1563.61
3	7700	3639.52	1573.97
3	7800	3658.57	1572.09
3	8300	3682.97	1558.66
3	8400	3676.72	1548.75
3	8500	3506.45	1552.76
3	8600	3487.97	1542.53
3	8700	3585.72	1547.66
3	8800	3577.44	1518.77
3	9000	3559.03	1554.68
3	9100	3487.16	1520.22
3	9200	3628.14	1534.2
3	9300	3622.08	1551.22
3	9400	3662.43	1546.03
3	9500	3578.92	1547.98
3	9600	3546.84	1554.99
3	9700	3438.63	1516.14
3	9800	3513.7	1526.24
3	9900	3501.73	1543.29
3	10000	3470.16	1540.29
3	10100	3538.43	1527.13
3	10500	3637.2	1533.21
3	10600	3560.53	1536.73
4	100	4751.5	1606.47
4	200	4719.61	1605.43
4	300	4729.05	1565.61
4	400	4752.62	1583.97
4	500	4719.58	1596.45
4	600	4673.96	1575.94
4	700	4702.7	1562.22
4	800	4724.21	1606.65
4	900	4710.99	1588.74
4	1000	4708.93	1583.16
4	1100	4702.89	1598.76
4	1200	4751.84	1593.86
4	1300	4700.28	1593.21
4	1400	4683.3	1582.54
4	1500	4706.55	1582.7
4	1600	4663.64	1581.96
4	1700	4677.34	1562.96
4	1800	4692.98	1564.16
4	1900	4747.45	1582.58
4	2000	4694.06	1590.53
4	2100	4705.15	1592.29
4	2200	4681.77	1581.15
4	2300	4705.91	1573.3
4	2400	4708.05	1572.04
4	2500	4706.69	1592.74
4	2600	4696.93	1587.24
4	2700	4700.53	1582.54
4	2800	4708.64	1572.79
4	2900	4745.19	1596.78
4	3000	4731.13	1577.11
4	3100	4694.95	1596.94
4	3200	4672.77	1607.42
4	3300	4697.33	1569.24
4	3400	4694.25	1589.27
4	3500	4754.53	1605.22
4	3600	4695.23	1577.23
4	3700	4696.01	1597.22
4	3800	4691.5	1571.06
4	3900	4698.78	1579.73
4	4000	4741.7	1563.47
4	4100	4714.85	1555.98
4	4200	4687.43	1572.81
4	4300	4703.24	1572.12
4	4400	4694.92	1564.14
4	4500	4674.7	1606.68
4	4600	4707.86	1584.55
4	4700	4715.14	1599.86
4	4800	4664.4	1592.79
4	4900	4692.22	1583.22
4	5000	4696.7	1550.04
4	5100	4689.82	1590.03
4	5200	4724.05	1557.63
4	5300	4720.4	1557.75
4	5400	4762.65	1589.4
4	5500	4739.49	1558.71
4	5600	4729.97	1593.2
4	5700	4659.6	1566.67
4	5800	4682.68	1600.7
4	5900	4685.32	1556.06
4	6000	4676.64	1589.3
4	6100	4702.39	1563.45
4	6200	4699.81	1552.73
4	6300	4786.46	1589.36
4	6400	4765.38	1578.55
4	6500	4710.37	1579.61
4	6600	4737.26	1569.16
4	6700	4677.11	1577.71
4	6800	4669.12	1569.08
4	6900	4781.87	1585.59
4	7000	4702.4	1578.43
4	7100	4689.25	1586.25
4	7200	4674.42	1580.58
4	7300	4665.38	1566.05
4	7400	4741.16	1594.51
4	7500	4680.85	1579.08
4	7600	4710	1602.86
4	7700	4688.51	1592.36
4	7800	4840.72	1616.2
4	7900	4817.22	1588.3
4	8000	4751.27	1576.69
4	8100	4679.39	1558.24
4	8200	4659.86	1594.69
4	8300	4735.32	1559.29
4	8400	4746.6	1597.78
4	8500	4637.04	1590.39
4	8600	4699.27	1588.59
4	8700	4744.43	1602.91
4	8900	4724.14	1620.32
4	9000	4648.26	1594.57
4	9100	4685.34	1603.88
4	9200	4653.03	1588.46
4	9300	4768.46	1590.48
4	9400	4695.36	1563.81
4	9500	4652.88	1590.89
4	9600	4592.7	1578.66
5	100	6077.12	1596.66
5	200	6094.29	1591.56
5	300	6094.3	1603.04
5	400	6078.05	1589.03
5	500	6092.97	1583.2
5	600	6113.89	1629.81
5	700	6079.37	1594.37
5	800	6065.03	1584.31
5	900	6093.8	1600.75
5	1000	6096.75	1603.25
5	1100	6090.32	1575.08
5	1200	6079.21	1590.32
5	1300	6101.3	1591.71
5	1400	6097.47	1612.48
5	1500	6080.56	1612.57
5	1600	6057.27	1600.25
5	1700	6064.72	1591.09
5	1800	6067.81	1591.54
5	1900	6023.41	1565.44
5	2000	6077.57	1593.19
5	2100	6021.33	1608.25
5	2200	6054.79	1589.4
5	2300	6055.74	1580.2
5	2400	6040.22	1579.47
5	2500	6023.06	1579.33
5	2600	6040.29	1625.6
5	2700	6063.46	1570.22
5	2800	6095.95	1602.45
5	2900	6087.93	1562.16
5	3000	6074.4	1595.59
5	3100	6115.35	1608.79
5	3200	6103.05	1591.91
5	3300	6060.66	1597.48
5	3400	6094.64	1618.75
5	3500	6091.9	1588.39
5	3600	6036.62	1585
5	3700	6091.38	1581.71
5	3800	6090.49	1592.04
5	3900	6079.4	1596.26
5	4000	6076.34	1612.21
5	4100	6083.23	1581.25
5	4200	6095.05	1602.03
5	4300	6071.04	1601.93
5	4400	6103.66	1610.04
5	4500	6085.83	1589.22
5	4600	6084.4	1592.21
5	4700	6076.39	1605.33
5	4800	6071.4	1593.07
5	4900	6118.68	1598.58
5	5000	6100.83	1605.64
5	5100	6030.78	1633.09
5	5200	6101.54	1573.75
5	5300	6051.75	1596.04
5	5400	6086.89	1583.27
5	5500	6096.41	1602.17
5	5600	6048.82	1597.6
5	5700	6095.8	1603.47
5	5800	6088.37	1595.06
5	5900	6084.43	1589.62
5	6000	6074.54	1614.88
5	6100	6123.33	1617.86
5	6200	6085.6	1604.64
5	6300	6090.52	1595.63
5	6400	6094.38	1585.37
5	6500	6078.03	1594.51
5	6600	6074.52	1607.91
5	6700	6020.88	1620.86
5	6800	6063.25	1596
5	6900	6002	1606.1
5	7000	6030.55	1604.47
5	7100	6061.77	1609.96
5	7200	6051.47	1606.92
5	7300	6059.48	1610.52
5	7400	6042.64	1625.3
5	7500	6064.76	1601.85
5	7600	6051.73	1591.79
5	7700	6094.3	1579.18
5	7800	6028.78	1614.69
5	7900	6055.9	1616.19
5	8000	6045.77	1561.99
5	8100	6044.51	1606.28
5	8200	6056.84	1635.88
5	8300	6053.79	1581.71
5	8400	6020.67	1620.63
5	8500	6065.21	1620.87
5	8600	6054.84	1613.21
5	8700	6061.06	1585.19
5	8800	6072.28	1592.27
5	8900	6067	1598.81
5	9000	6033.92	1618.19
5	9100	6044.03	1588.15
5	9200	6022.7	1592.68
5	9300	6063.31	1592.67
5	9400	6063.35	1606.14
5	9600	6061.85	1513.77
5	9700	6062.38	1604.99
5	9800	6031.75	1581.56
5	9900	6043.71	1588.22
5	10000	6047.39	1588.06
5	10100	6071.43	1599.25
5	10200	6038.05	1585.58
5	10300	6072.79	1617.22
5	10400	6064.72	1581.79
5	10500	6039.09	1634.11
5	10600	6046.23	1576.15
5	10700	6033.87	1606.14
5	10800	6026.9	1629.79
5	10900	6064.5	1614.48
5	11000	6034.64	1562.81
5	11100	6059.88	1611.19
5	11200	6058.31	1633.77
5	11300	6027.73	1621.52
5	11400	6085.97	1595.16
5	11500	6035.48	1583.32
5	11600	6076.8	1584.05
5	11700	6101.3	1584.03
5	11800	6052.89	1596.46
5	11900	6034.73	1611.18
5	12000	6050.45	1574.64
5	12100	6062.26	1638.71
5	12200	6050.95	1604.05
5	12300	6049.29	1609.55
5	12400	6054.01	1633.4
5	12500	6049.58	1595.97
5	12600	6038.14	1597.03
5	12700	6075.83	1564.22
5	12800	6043.66	1610.99
5	13000	6053.71	1629.61
5	13100	6069	1603.56
5	13200	6076.48	1627.66
5	13300	6062.94	1591.64
5	13400	6040.84	1629.61
5	13500	6120.06	1562.02
5	13600	6091.81	1599.71
5	13700	6079.26	1592.34
5	13800	6032.57	1604.92
5	13900	6042.65	1623.7
5	14000	6049.7	1566.83
5	14100	6028.26	1573.84
5	14200	6062	1585.41
5	14300	6056.99	1624.05
5	14400	6079.76	1573.74
5	14500	6059.01	1614.73
5	14600	6046.78	1587.98
5	14700	6043.85	1614.84
5	14800	6031.8	1591.19
5	14900	6080.64	1600.69
5	15000	6035.99	1561.3
5	15100	5997.59	1546.62
5	15200	6057.58	1607.55
5	15300	6078.06	1627.14
5	15400	6059.69	1617.75
5	15500	6079.33	1577.33
5	15600	6012.35	1589.95
5	15700	6043.78	1617.53
5	15800	6028.62	1545.12
5	15900	6018.33	1584.22
5	16000	6040.16	1596.96
5	16100	6039.7	1590.77
5	16200	6046.45	1603.81
5	16300	6027.09	1613.78
5	16400	6058.86	1589.14
5	16500	6051.67	1586.05
5	16600	6064.55	1569.81
5	16700	6079.19	1607.06
5	16800	6058.61	1568.54
5	16900	6081.94	1594.68
5	17000	6035.69	1561.66
5	17100	6047.34	1612.4
5	17200	6043.63	1589.55
5	17300	6016.8	1577.83
5	17400	6065.51	1590.36
5	17500	6061.97	1566.25
5	17600	6088.29	1577.11
5	17700	6002.44	1560.04
6	100	7039.6	1690.63
6	200	6988.29	1713.92
6	300	6999.64	1658.99
6	400	6992	1654.45
6	500	7049.11	1650.23
6	600	7001.04	1607.57
6	700	7001.52	1630.75
6	800	7003.79	1675.07
6	1200	7060.05	1678.63
6	1300	7086.92	1706.37
6	1400	7090.65	1654.97
6	1500	7049.47	1627.05
6	1600	7046.25	1679.46
6	1700	7106.08	1580.45
6	1800	7080.42	1648.98
6	1900	7019.7	1662.85
6	2000	7024.3	1634.33
6	2100	7059.03	1631.24
6	2200	7057.27	1649.9
6	2300	7054.03	1630.08
6	2500	7007.07	1664.05
6	2600	7055.12	1668.39
6	2700	6980.43	1692.29
7	100	9837.7	1765.12
7	200	9785.8	1756.74
7	300	9758.45	1781.35
7	400	9786.75	1743.47
7	500	9834.42	1756.57
7	900	10132.2	1741.65
7	1000	10148.7	1773.07
7	1100	10187.1	1744.68
7	1400	10132.2	1764.09
7	1500	10047.1	1782.69
7	1900	9786.3	1740.72
7	2000	9808.71	1756.72
7	2100	9859.02	1767.22
7	2500	9858.27	1780.1
7	2600	9861.26	1744.08
7	2700	9834.25	1756.93
7	2800	9830.44	1761.06
7	2900	9855.17	1748.41
7	3100	9809.25	1740.78
7	3200	9788.02	1734.91
7	3400	9770.05	1755.68
7	3500	9802.3	1744.36
7	3700	9785.8	1743.94
7	3800	9771.03	1753.51
7	3900	9821.99	1753.74
7	4000	9807.96	1775.09
7	4100	9780.43	1747.97
7	4200	9785.8	1736.84
7	4300	9800.49	1745.56
7	4400	9830.96	1763.77
7	4500	9829.95	1717.21
7	4600	9757.34	1718.29
8	100	11670	1795.29
8	200	11694.4	1768.01
8	300	11680	1779.35
8	400	11660.4	1775.85
8	500	11707.3	1764.59
8	600	11674.4	1727.05
8	700	11714.8	1753.01
8	800	11660.7	1768.76
8	900	11661.3	1742.78
8	1000	11693.9	1737.17
8	1100	11702.5	1735.65
8	1300	11705.4	1781.58
8	1400	11651.4	1809.5
8	1500	11685	1824.59
8	1600	11696.3	1743.07
8	1800	11686.2	1756.56
8	1900	11782.2	1732.01
8	2000	11729.9	1777.68
8	2100	11762.1	1750.39
8	2200	11695.1	1778.21
8	2300	11709.1	1843.07
8	2500	11701.2	1842.23
8	2600	11682	1798.01
8	2900	11752.6	1753.15
8	3000	11743	1719
8	3100	11699.4	1714.66
8	3200	11655.6	1727.92
8	3300	11665.9	1771.2
8	3400	11663.1	1778.23
8	3500	11666.2	1763.1
9	100	14090.5	1893.82
9	200	14076.3	1889.98
9	300	14089.5	1906.56
9	400	14086.1	1900.92
9	500	14083.6	1897.18
9	600	14090.1	1896.3
9	700	14089.5	1899.57
9	800	14079	1899.88
9	900	14080.4	1903.24
9	1000	14078.9	1863.29
9	1100	14074.8	1909.9
9	1200	14071	1895.91
9	1300	14083.1	1903.09
9	1400	14052.2	1915.22
9	1500	14041.9	1843.55
9	1600	14084.5	1848.44
9	1700	14089.8	1924.87
9	1800	14093.5	1882.16
9	1900	14100.9	1860.98
9	2000	14105.8	1882.18
9	2100	14100.2	1915.26
9	2200	14133	1947.83
9	2300	14109	1907.69
9	2800	14133.6	1782.74
9	2900	14171.7	1839.1
9	3100	14095.2	1895.53
9	3200	14125.9	1912.77
9	3300	14077.6	1886.24
9	3400	14069.3	1799.99
9	3500	14152.6	1839.2
9	3600	14153.5	1876.89
9	3900	14170.3	1870.84
9	4000	14121.8	1864.12
9	4100	14090.7	1887.04
9	4200	14106.1	1923.98
9	4300	14099.1	1894.98
9	4400	14071.1	1892.71
9	4500	14067	1881.29
9	4600	14107.2	1871.75
9	4700	14078.7	1898.28
9	4800	14077.7	1909.39
9	4900	14150	1888.15
9	5000	14093.3	1919.44
9	5100	14129.1	1906.81
9	5200	14087.5	1887.8
9	5300	14138.7	1900.11
9	5700	14092.1	1903.67
9	5800	14158.9	1916.7
9	5900	14081.1	1892.8
9	6000	14099.1	1876.6
9	6100	14082.9	1941.53
9	6200	14113.2	1913.31
9	6300	14140.3	1898.11
9	6400	14076.2	1888.54
9	6500	13985.1	1853.64
9	6600	14095	1880.49
9	6700	14109.6	1877.54
9	6800	14099.2	1880.34
9	6900	14111.2	1878.31
9	7000	14094.4	1894.16
9	7100	14044.8	1944.97
9	7300	14124.5	1889.95
9	7400	14164.8	1912.94
9	7500	14136.8	1872.68
9	7900	14166.1	1935.23
9	8000	14098.9	1897.13
9	8100	14081	1908
9	8300	14055.7	1902.73
9	8400	14105.4	1866.26
9	8800	14090.6	1921
9	8900	14132.7	1916.25
9	9000	14127	1901.22
9	9100	14131.8	1903.52
9	9200	14084	1890.48
9	9300	14009.7	1956.49
10	100	13558.9	1868.21
10	200	13499.1	1833.9
10	300	13530.3	1829.14
10	400	13522.7	1845.46
10	500	13524.6	1889.26
10	600	13536	1841.08
10	700	13538.3	1851.54
10	800	13543.8	1838.24
10	900	13514	1859.65
10	1000	13517.4	1872.13
10	1100	13508.7	1890.75
10	1200	13549.8	1870.07
10	1300	13536.5	1847.19
10	1400	13530.2	1839.01
10	1500	13518.4	1817.46
10	1600	13522.2	1862.33
10	1700	13558	1831.17
10	1800	13529.1	1847.52
10	1900	13533.8	1849.84
10	2000	13545	1829.71
10	2100	13587.5	1868.19
10	2200	13472.8	1840.04
10	2300	13531.4	1874.31
10	2400	13518.1	1854.77
10	2500	13528.8	1811.52
10	2600	13524	1842.73
10	2700	13542.4	1829.72
10	2800	13543.6	1875.62
10	2900	13498.3	1849.56
10	3000	13512.5	1814.99
10	3100	13511.7	1877.18
10	3200	13551.5	1825.69
10	3300	13539.8	1874.39
10	3400	13508.2	1861.88
10	3500	13524.2	1853.12
10	3600	13512.9	1850.89
10	3700	13539.7	1824.45
10	3800	13453.9	1861.94
10	3900	13551	1852.05
10	4000	13520.3	1884.63
10	4100	13505.2	1817.2
10	4200	13535	1831.75
10	4300	13543	1860.12
10	4400	13546.8	1832.14
10	4500	13501.1	1840.29
10	4600	13501.6	1841.83
10	4700	13552.5	1879.35
10	4800	13515	1866.02
10	4900	13530.6	1838.17
10	5000	13503.7	1850.35
10	5100	13516	1848.48
10	5200	13501.4	1806.39
10	5300	13524.1	1860.66
10	5400	13557.8	1866.58
10	5500	13479.4	1877.46
10	5600	13536	1830.39
10	5700	13504.1	1860.76
10	5800	13539	1839.46
10	5900	13552.7	1863.03
10	6000	13507.9	1851.38
10	6100	13526.8	1827.41
10	6200	13511.1	1857.7
10	6300	13501.5	1870.13
10	6400	13504.3	1875.32
10	6500	13509.3	1848.3
10	6600	13547.4	1828.04
10	6700	13523.4	1854.82
10	6800	13517.6	1854.11
10	6900	13535.6	1860.81
10	7000	13515.2	1871.58
10	7100	13513.8	1884.46
10	7200	13544.9	1867.59
10	7300	13517.5	1862.32
10	7400	13545.7	1845.34
10	7500	13571.4	1838.6
10	7600	13513.5	1824.73
10	7700	13484.1	1845.54
10	7800	13426.7	1855.89
10	7900	13515.1	1828.61
10	8000	13503.4	1865.69
10	8100	13492.6	1852.1
10	8200	13543.9	1861.93
10	8300	13532.2	1816.57
10	8400	13517.6	1858.65
10	8500	13520.1	1860.81
10	8600	13540.4	1814.04
10	8700	13520.4	1855.75
10	8800	13516.5	1852.09
10	8900	13531.8	1881.16
10	9300	13557	1811.75
10	9400	13511.3	1769.45
10	9500	13516.7	1866.78
10	9600	13546.8	1821.91
10	9700	13602.5	1801.49
10	9900	13460.4	1819.43
10	10000	13525.2	1835.36
10	10200	13552.8	1827.99
10	10300	13456.7	1816.51
10	10400	13489.3	1896.65
10	11100	13518.8	1860.6
10	11200	13475.2	1909.49
10	11300	13483.2	1877.51
10	11400	13533	1831.92
10	12000	13511.7	1849.83
10	12100	13579.6	1873.92
10	12200	13538.6	1856.31
10	12300	13559.5	1879.75
10	12600	13569.4	1896.15
10	12700	13591.7	1880.28
10	12800	13486.4	1870.26
10	12900	13515.4	1887.78
10	13000	13544.7	1894.57
10	13100	13606.6	1838.21
11	100	15199	1987.19
11	200	15217.7	1946.12
11	300	15211	1976.91
11	400	15119.5	1937.32
11	700	15198.4	1938.27
11	800	15193.8	1923.67
11	900	15170.2	1947.31
11	1700	15159.5	1910.77
11	1800	15247.8	1944.36
11	1900	15249	1932.17
11	2000	15165.4	1932.24
11	2100	15192.7	1948.95
11	3900	15255.3	1901.03
11	4000	15221	1894.35
11	4100	15244.6	1888.56
11	4200	15175.7	1946.98
11	4300	15236.7	2024.65
11	4500	15218.3	1956.93
11	4600	15192.7	1945.49
11	4900	15241.9	1940.17
11	5000	15242	1943.26
11	5100	15196.8	1976.67
11	5200	15223.1	1948.37
11	5300	15241.6	1926.64
11	5400	15306.6	1994.07
12	100	17629.6	1956.06
12	200	17684.9	2014.8
12	300	17644.7	2008.97
12	400	17644.9	1999.62
12	500	17660.1	1961.35
12	600	17689.6	1957.4
12	700	17644.6	2000.23
12	800	17670.8	1971.12
12	900	17659.2	1954.01
12	1000	17674.5	1957.2
12	1100	17689.1	1985.04
12	1200	17670.6	1977.3
12	1300	17641.8	2027.17
12	1400	17637.1	1975.24
12	1500	17668.4	1980.9
12	1600	17667.6	1933.22
12	1700	17626.3	1991.4
12	1800	17641.5	1999.39
12	1900	17698.6	1996.24
12	2000	17686.7	1986.11
12	2100	17651	1987.49
12	2200	17672.8	1995.93
12	2300	17605.9	1978.79
12	2400	17656.9	1996.56
12	2500	17648.5	1974.64
12	2600	17696.9	1994.25
12	2700	17668.6	1978.35
12	2800	17671	1991.24
12	2900	17650.6	1987.97
12	3000	17664	1998.4
12	3100	17647.4	1979.55
12	3200	17667	1992.53
12	3300	17652.5	1980.81
12	3400	17660.7	1985.64
12	3500	17661.8	1976.77
12	3600	17680.6	1964.72
12	3700	17669.4	1968.26
12	3800	17671.4	1965.4
12	4000	17663.2	1961.73
12	4100	17701.8	1983.67
12	4200	17704.7	1943.59
12	4300	17674.2	1981.82
12	4400	17625.6	2001.58
12	4500	17661.4	1986.3
12	4600	17683.1	1976.4
12	4700	17669.6	1978.63
12	4800	17670.5	1996.16
12	4900	17679.5	1993.82
12	5000	17641.6	2001.86
12	5100	17686.6	1982.54
12	5200	17644.8	1965.57
12	5300	17663.2	1995.77
12	5400	17657.6	1986.65
12	5500	17678.1	1990.34
12	5600	17665	1956.7
12	5700	17628.3	1993.99
12	5800	17667.4	1995.1
12	5900	17675.1	2020.11
12	6000	17648.2	1993.58
12	6100	17648.9	2022.09
12	6200	17631.9	1951.33
12	6300	17648.9	1998.39
12	6400	17688.6	1982.58
12	6500	17690.2	1976.36
12	6600	17698.9	1999.43
12	6700	17683.8	1986.35
12	6800	17675.3	1997.58
12	6900	17675.4	2001.3
12	7000	17677.6	1962.59
12	7100	17654.9	1998.22
12	7200	17669.5	1991.33
12	7300	17685.5	2010.48
12	7400	17672.5	1977.22
12	7500	17695.6	1963.19
12	7600	17666.2	1985.75
12	7700	17653.4	1978.75
12	7800	17697.7	1981.91
12	7900	17683.6	1969.53
12	8000	17651.6	1950.39
12	8100	17685.3	1963.49
12	8200	17643.4	1989.96
12	8300	17646	1952.22
12	8400	17665.6	1975.47
12	8500	17673.5	1978.04
12	8600	17670.1	1987.98
12	8700	17710.1	1980.07
12	8800	17696.4	2024.42
12	8900	17682.1	1987.73
12	9000	17660.3	2031.03
12	9100	17711.2	1945.47
12	9200	17670.7	1999.23
12	9300	17676.7	1928.26
12	9400	17653.2	2031.83
12	9500	17669.8	2002.47
12	9600	17673.7	2024.46
12	9700	17649	1943.42
12	10000	17638.5	1976.73
12	10100	17680	1968.01
12	10200	17743.5	1977.52
12	10300	17703.9	1990.53
12	10400	17602.8	1917.48
12	10500	17606.8	1992.43
12	10800	17577.7	1986.48
12	10900	17588	1975.85
12	11000	17659.6	2025.67
12	11400	17641.4	1982.15
12	11500	17674.2	1981.22
12	11600	17675.1	2065.67
12	11700	17608.2	2138.3
13	100	21631.1	2082.39
13	200	21624.3	2080.72
13	300	21619.8	2075.33
13	400	21619.5	2096.01
13	500	21632.2	2092.53
13	600	21615.8	2107.59
13	700	21632.3	2101.36
13	800	21601.2	2075.11
13	900	21614.8	2083.59
13	1000	21605.5	2099.63
13	1100	21625.2	2081.89
13	1200	21623	2075.22
13	1300	21631.7	2096.15
13	1400	21605.6	2091.36
13	1500	21620.5	2104.99
13	1600	21625.5	2083.71
13	1700	21624.7	2091.31
13	1800	21628.8	2082.35
13	1900	21641.9	2105.61
13	2000	21632.9	2102.25
13	2100	21619	2089.45
13	2200	21621	2085.55
13	2300	21637.2	2059.26
13	2400	21635.1	2073.45
13	2500	21632.4	2084.52
13	2600	21615.2	2060.85
13	2700	21614.3	2093.93
13	2800	21624.1	2098.96
13	2900	21605.6	2075.65
13	3000	21660.6	2103.5
13	3100	21617.2	2081.76
13	3200	21633.9	2091.5
13	3300	21636.2	2102.62
13	3400	21643.9	2085.29
13	3500	21629.6	2089.86
13	3600	21632.6	2097.61
13	3700	21650	2081.6
14	100	24254.6	2254.6
14	200	24228.3	2181.59
14	300	24186	2247.15
14	400	24255	2219.43
14	500	24243.2	2193.98
14	600	24272.9	2150.91
14	700	24226.6	2209.94
14	800	24232.6	2218.95
14	900	24286.7	2184.56
14	1000	24245.2	2255.8
14	1100	24210.7	2220.59
14	1200	24263.5	2201.21
14	1300	24222.6	2203.13
14	1400	24241.1	2198.39
14	1500	24205.5	2201.93
14	1600	24227.7	2234.01
14	1700	24262.1	2201.47
14	1800	24208	2181.3
14	1900	24205.4	2248.26
14	2000	24203.5	2207.12
14	2100	24191.2	2208.41
14	2200	24236.8	2188.91
14	2400	24227.6	2212.18
14	2500	24195	2181.17
14	2600	24216.7	2199.66
14	2700	24150.5	2249.21
14	2800	24201.4	2238.88
14	2900	24269.7	2208.24
14	3000	24234.2	2180
14	3100	24208.3	2243.33
14	3200	24275.1	2127.57
14	3300	24239.3	2202.8
14	3400	24229.9	2170.62
14	3500	24249.2	2204.24
14	3600	24228.4	2213.04
14	3700	24246.4	2187.16
14	3800	24231.3	2209.66
14	3900	24196.4	2185.28
14	4000	24205.9	2229.57
14	4100	24202.1	2221.66
14	4200	24253.4	2196.21
14	4300	24224.4	2183.67
14	4400	24222.2	2211.78
14	4500	24221.5	2201.19
14	4600	24222.7	2203.81
14	4700	24172.4	2128.62
14	4800	24184.4	2189.84
14	4900	24232.5	2194.11
14	5000	24206.8	2216.1
14	5100	24215.9	2191.95
14	5200	24264	2220.31
14	5300	24214.9	2219.85
14	5400	24248.4	2216.84
14	5500	24313.3	2178.76
14	5600	24219.1	2210.17
14	5700	24221.7	2212.59
14	5800	24220.6	2216.11
14	5900	24208.8	2219.49
14	6000	24173.8	2214.39
14	6200	24197.9	2247.17
14	6300	24265.6	2223.88
14	6400	24171.8	2221.25
14	6500	24180.5	2203.36
14	6600	24196.4	2202.4
14	6700	24198.7	2189.96
14	6800	24247.5	2200.3
14	6900	24222	2192.9
14	7000	24151.3	2194.7
14	7100	24263.8	2196.83
14	7200	24225.7	2207.99
14	7300	24247	2179.7
14	7400	24232.3	2188.91
14	7500	24194.8	2234.42
14	7600	24182.5	2205.73
14	7700	24249.9	2279.54
14	7800	24207.1	2211.27
14	7900	24147.9	2242.36
14	8000	24210	2217.85
14	8100	24227.1	2191.34
14	8200	24199.3	2208.53
14	8300	24229.7	2197.24
14	8400	24224.2	2194.62
14	8500	24245	2198.17
14	8600	24207.5	2207.47
14	8700	24213	2211.11
14	8800	24229.2	2220.76
14	8900	24213.3	2205.24
14	9000	24228.5	2195.03
14	9100	24241.4	2214.82
14	9200	24217.3	2184.92
14	9300	24205	2219.61
14	9400	24201.6	2194.72
14	9500	24209	2198.2
14	9600	24224.6	2222.64
14	9700	24208.9	2207.66
14	9800	24226.5	2248.3
14	9900	24230.9	2233.74
14	10000	24210	2224.9
14	10100	24233.8	2203.92
14	10200	24230.9	2222.02
14	10300	24218.4	2255.5
14	10400	24161	2202.39
14	10500	24158.5	2248.71
14	10600	24256.6	2226.18
14	10700	24218.7	2214.19
14	10800	24217.8	2210.87
14	10900	24238.9	2194.81
14	11000	24215.1	2214.82
14	11100	24194.1	2205.45
14	11200	24210.2	2217.52
14	11300	24226.1	2236.54
14	11400	24183.6	2189.04
14	11500	24199.5	2197.57
14	11600	24232.1	2222.04
14	11700	24233.6	2197.63
14	11800	24210.5	2207.24
14	11900	24208.1	2198.33
14	12000	24189.2	2133.03
14	12200	24219	2200.85
14	12300	24203.1	2214.77
14	12400	24222.4	2200.21
14	12500	24195.4	2193.45
14	12600	24165.8	2220.49
14	12700	24137.7	2196.14
14	12800	24165.4	2197.39
14	12900	24218.5	2192.45
14	13000	24228	2169.68
14	13100	24227.4	2201.07
14	13200	24205.2	2230.84
14	13300	24206.7	2259.84
14	13500	24221	2242.26
14	13600	24233.1	2222.95
14	13700	24201	2218.19
14	13800	24220.4	2215.56
14	13900	24238.9	2204.85
14	14000	24217.3	2202.23
14	14100	24233	2191.83
14	14200	24238.6	2194.3
14	14300	24224.9	2205.21
14	14400	24215.9	2193.76
14	14500	24184.3	2216.85
14	14600	24248	2176.75
14	14700	24226.8	2201.86
14	14800	24230.2	2223.56
14	15000	24177.3	2161.59
14	15100	24216.3	2181.91
14	15200	24232.4	2213.6
14	15300	24212.8	2234.35
14	15400	24228.2	2205.17
14	15500	24237.6	2219.34
14	15700	24169.1	2230.96
14	15800	24217.8	2194.44
14	15900	24221.3	2207.11
14	16000	24204.4	2184.54
14	16100	24240.6	2183.96
14	16200	24185.9	2239.95
14	16300	24214.7	2203.77
14	16400	24206.6	2190.58
14	16500	24234.6	2198.02
14	16600	24228.6	2203
14	16700	24209.4	2213.54
14	16800	24233.7	2178.01
14	16900	24227.4	2162.12
14	17000	24218.7	2166.76
14	17100	24212.3	2187.35
14	17200	24209.8	2187.86
14	17400	24209.5	2212.32
14	17500	24244.5	2202.68
14	17600	24222.1	2170.46
14	17700	24199.1	2206.37
14	17800	24212.8	2238.18
14	17900	24221.4	2181.75
14	18000	24240.7	2211.64
14	18100	24235.2	2199.59
14	18200	24227.5	2174.93
14	18300	24197.8	2207.8
14	18600	24152.3	2227.02
14	18700	24180.5	2166.73
14	18800	24175.2	2277.33
14	18900	24181.7	2213.11
14	19000	24272	2158.09
14	19100	24238.3	2231.66
14	19200	24217.9	2185.7
14	19300	24177.6	2203.57
14	19400	24198	2146.61
14	19500	24211.5	2161.21
14	19600	24193.1	2193.88
14	19700	24240.3	2178.94
14	19800	24242.7	2187.26
14	19900	24210.7	2179.3
14	20000	24209.8	2192
14	20100	24228.2	2198.67
14	20200	24186.7	2185.63
14	20300	24238.7	2216.09
14	20400	24233	2198.17
14	20500	24199.9	2220.35
14	20600	24219.4	2159.45
14	20700	24208.8	2204.33
14	20800	24225.1	2216.87
14	20900	24198.2	2179.7
14	21000	24206.9	2180.93
14	21100	24224.7	2162.87
14	21200	24199.9	2190.04
14	21300	24218.6	2179.25
14	21400	24202.5	2218.53
14	21500	24191.9	2173.38
14	21600	24222.7	2180.02
14	21700	24215.6	2177.51
14	21800	24249.1	2169.11
14	21900	24191.1	2191.27
14	22000	24218.9	2198.48
14	22100	24185.5	2231.84
14	22200	24191	2206.23
14	22300	24183.4	2203.34
14	22400	24221.9	2211.96
14	22600	24222.4	2158.37
14	22700	24216.1	2165.33
14	22800	24183.1	2200.24
14	22900	24153.8	2230.3
14	23000	24208	2193.92
14	23100	24206	2211.46
14	23200	24223.9	2201.14
14	23300	24197.9	2182.19
14	23400	24200.4	2256.08
14	23500	24219.2	2196.64
14	23600	24196.4	2182.43
14	23700	24213.4	2183.47
14	23800	24184.5	2212.33
14	23900	24213.3	2208.81
14	24000	24285.2	2159.63
14	24100	24188.8	2173.3
14	24200	24212.8	2225.23
14	24300	24233.3	2211.95
14	24400	24216.4	2209.42
14	24500	24211.4	2181.76
15	100	26129.8	2273.59
15	200	26071.9	2273.16
15	300	26055.5	2277.28
15	400	26132.8	2301.09
15	500	26126.9	2279.15
15	600	26115.6	2301.1
15	700	26122.1	2256.24
15	800	26088	2241.54
15	900	26157.5	2257.76
15	1000	26149.6	2248.07
15	1100	26138.1	2225.43
15	1200	26138.1	2252.53
15	1300	26125	2241.93
15	1700	26081.4	2235
15	1800	26111.9	2255.73
15	1900	26115.1	2257.69
15	2000	26047.7	2256.09
15	2100	26097	2224.16
15	2200	26061.6	2243.8
15	2300	26119.3	2217.26
15	2400	26094.3	2219.59
15	2500	26052.1	2247.96
15	2600	26141.3	2256.83
15	2700	26084.7	2226.42
15	2800	26073.6	2264.18
16	100	25655.3	2237.98
16	200	25629.7	2226.01
16	300	25655.1	2274.71
16	400	25655.8	2265.47
16	500	25664.5	2221.29
16	600	25636.5	2234.48
16	700	25607.3	2240.45
16	800	25677.3	2264.35
16	900	25665.2	2223.2
16	1000	25626.8	2248.81
16	1100	25618.9	2235.16
16	1200	25652.1	2224.57
16	1300	25621.9	2249.04
16	1400	25645.6	2256.46
16	1500	25680	2274.54
16	1600	25635.9	2230.03
16	1700	25649.6	2229.15
16	1800	25646.7	2251.35
16	1900	25632.9	2244.48
16	2000	25661.8	2263.19
16	2100	25643.5	2255.03
16	2200	25676.8	2200.15
16	2300	25628.2	2247.66
16	2400	25669.8	2215.99
16	2500	25631.6	2270.79
16	2600	25662.3	2237.58
16	2800	25635.6	2225.84
16	2900	25685	2226.99
16	3000	25648.2	2224.69
17	300	22874.6	2138.54
17	400	22864.1	2132.98
17	500	22850.6	2111.38
17	600	22874.3	2134.7
17	700	22895	2133.85
17	800	22947.8	2197.06
17	900	22865.3	2137.67
17	1000	22888.9	2151.45
17	1100	22971.4	2173.44
17	1200	22887.2	2123.8
17	1300	22875.7	2140.26
17	1400	22866.6	2158.94
17	1500	22886.1	2148.59
17	1600	22864.3	2131.94
17	1700	22855.5	2179.6
17	1800	22933.7	2177.58
17	1900	22859.2	2138.58
17	2000	22924.9	2126.96
17	2100	22864.1	2150.62
17	2200	22880	2125.81
17	2300	22845.1	2117.06
17	2400	22885.9	2119.1
17	2500	22925.3	2120.72
17	2600	22905	2140.03
17	2700	22814.9	2155.98
17	3000	22871.5	2136.03
17	3100	22851.2	2173.16
17	3200	22897.8	2151.59
17	3300	22865.8	2124.45
17	3400	22875.5	2170.86
17	3500	22873.5	2145.23
17	3600	22882.3	2150.84
17	3700	22891.3	2139.36
17	3800	22857.1	2134.81
17	3900	22873	2138.78
17	4000	22893.3	2149.24
17	4100	22884.3	2139.32
17	4200	22879.3	2141.13
17	4300	22882.1	2121.78
17	4400	22894.8	2141.96
17	4500	22876.9	2157.96
17	4600	22955.4	2160.31
17	4700	22899.6	2146.85
17	4800	22881.6	2158.65
18	1500	26877.1	2303.35
18	1600	26817.3	2279.3
18	1800	26740.9	2223.72
18	1900	26823.1	2223.5
18	2000	26856	2213.8
18	2300	26834.8	2212.43
18	2400	26889.8	2285.57
18	2500	26901.5	2243.1
18	3000	26836.8	2218.34
18	3100	26871.3	2197
18	3200	26873	2261.96
18	3600	26849.5	2240.3
18	3700	26796.9	2229.84
18	3800	26801.4	2231.28
18	4200	26867.8	2265.89
18	4300	26812.6	2199.49
18	4400	26850.2	2270.18
18	4500	26871.5	2266.52
18	4600	26799.9	2237.09
18	4700	26866.1	2163
18	4800	26849	2229.12
19	1600	10201.7	1790.82
19	1700	10205.8	1743.79
19	1800	10218.4	1783.12
19	1900	10150.7	1753.72
19	2000	10229.5	1758.27
19	2100	10286	1769.65
19	2200	10236.9	1722.28
19	2300	10272.9	1740.15
19	2400	10228.6	1749.22
19	2500	10226.3	1752.89
19	2600	10297.2	1738.13
19	2700	10260.5	1736.5
19	2800	10268.7	1745.82
19	2900	10305.3	1769.59
19	3000	10218.6	1744.36
19	3200	10255.5	1771.68
19	3300	10282	1757.72
19	3400	10252.9	1744.99
19	3500	10269.3	1753.24
19	3700	10223.8	1752.78
19	3800	10227.6	1737.35
19	3900	10314.4	1763.99
19	4000	10231.7	1768.2
19	4100	10289.7	1745.58
19	4200	10195.7	1765.23
19	4300	10230.8	1809.55
19	4400	10272.4	1711.19
19	4500	10238.9	1756.02
19	4600	10204.6	1762.06
19	4700	10224.7	1762.32
19	4800	10223.3	1754.68
19	4900	10297.5	1761.98
19	5000	10319.9	1745.31
19	5100	10253.1	1749.2
19	5200	10258.6	1770.01
19	5300	10209.8	1753.48
19	5400	10214.8	1761.97
19	5500	10272.2	1751.04
19	5600	10262.1	1749.08
19	5700	10274.7	1759.34
19	5800	10304.4	1734.17
19	5900	10208.7	1741.89
19	6000	10234.9	1770.12
19	6100	10235.6	1743.22
19	6200	10169.8	1775.12
19	6300	10190.5	1726.08
19	6400	10245.6	1769.01
19	6500	10186.2	1768.5
19	6600	10187.6	1778.81
19	6700	10215.4	1745.61
19	6800	10218.2	1760.23
19	6900	10208.7	1765.89
19	7000	10193.1	1738.73
19	7100	10190.6	1763.19
19	7200	10214.6	1746.23
19	7300	10206.9	1768.81
19	7400	10181.2	1760.89
20	1900	12775.9	1832.52
20	2000	12772.7	1787.44
20	2200	12782.4	1831.77
20	2300	12734.5	1800.5
20	2500	12730.2	1785.4
20	2600	12757.8	1821.65
20	2700	12719.4	1799.59
20	2800	12713.4	1796.31
20	2900	12755.8	1839.96
20	3000	12779.4	1789.99
20	3100	12851	1787.61
20	3200	12818	1787.8
20	3300	12806.4	1780.72
20	3400	12749.2	1803.89
20	3500	12663.6	1812.61
20	3600	12759.9	1792.24
20	3700	12802.8	1787.07
20	3800	12731.8	1791.07
20	3900	12809.9	1836.78
20	4000	12739.9	1832.57
20	4100	12733.9	1809.82
20	4200	12744	1818.13
20	4300	12785.6	1801.43
20	4400	12712.1	1782.81
20	4500	12799	1814.01
20	4600	12792.4	1814.52
20	4700	12754.5	1782.63
20	4800	12741.9	1801.41
20	4900	12810.7	1867.71
21	2200	3322.42	1529.91
21	2300	3325.52	1534.14
21	2400	3277.32	1549.77
21	2500	3317.1	1555.79
21	2600	3311.03	1535.37
21	2700	3326.16	1543.83
21	2800	3292.61	1535.4
21	2900	3280.16	1521.3
21	3000	3298.26	1542.2
21	3100	3311.78	1543.19
21	3200	3305.81	1537.35
21	3300	3318.39	1544.7
21	3400	3294.3	1526.18
21	3500	3316.2	1536.77
21	3600	3301.98	1557.96
21	3700	3345.03	1507.9
21	3800	3286.69	1529.49
21	3900	3336.46	1527.59
21	4000	3320.06	1535.57
21	4100	3318.86	1514.49
21	4200	3354.45	1542.69
21	4300	3366.06	1514.19
21	4400	3321.99	1545.69
21	4500	3268.31	1535.14
21	4600	3268.17	1549.83
21	4700	3278.71	1530.78
21	4800	3311.49	1544.01
21	4900	3285.29	1529.67
21	5000	3288.2	1532.91
21	5100	3281.14	1569.49
21	5200	3288.11	1534.74
21	5300	3302.71	1534.02
21	5400	3277.19	1532.7
21	5500	3267.03	1547.55
21	5600	3312.64	1502.43
21	5700	3262.14	1554.01
21	5800	3270.84	1541.9
21	5900	3298.65	1524.24
21	6000	3305.27	1530.66
21	6100	3297.28	1555.79
21	6200	3326.67	1534.15
21	6300	3321.29	1526.08
21	6400	3257.32	1519.58
21	6500	3310.17	1439.8
22	2800	7059.92	1615.4
22	2900	7079.33	1652.38
22	3000	7057.34	1624.61
22	3100	7047.2	1649.79
22	3200	7046.84	1718.05
22	3300	7052.13	1648.1
22	3400	7083.15	1647.66
22	3500	7046.8	1640.78
22	3600	7002.17	1651.7
22	3700	7030.47	1667.17
22	3800	7072.37	1628.41
22	3900	7024.25	1651.49
22	4000	7014.79	1671.46
22	4100	7012.38	1683.81
22	4200	7081.24	1623.38
22	4300	7023.85	1672.24
22	4400	7085.76	1636.96
22	4500	7035.5	1677.95
22	4600	7065.2	1674.57
22	4700	7002.02	1654.55
22	4800	7029.65	1660.46
22	5000	7056.76	1650.06
22	5100	7028.65	1642.63
22	5200	7052.56	1591.89
22	5300	7019.76	1627.03
22	5400	7058.8	1695.28
22	5500	7056.02	1657.75
22	5700	7009.81	1641.14
22	5800	7092.25	1628.6
22	5900	6974.45	1656.21
22	6000	7032.65	1711.45
22	6100	7034.91	1679.29
22	6200	7036.57	1651.8
22	6300	7097.69	1660.31
22	6400	7030.01	1624.65
22	6500	7048.98	1638.55
22	6600	7043.22	1622.36
22	6700	7050.61	1638.21
22	6800	7048.5	1695.7
22	6900	7008.32	1662.97
22	7000	7022.59	1675.17
22	7100	7043.9	1667.01
22	7200	7041.02	1611.73
22	7300	7054.58	1600.69
22	7400	6992	1666.92
23	2900	25720.2	2237.23
23	3000	25720.2	2218.34
23	3100	25634.6	2219.68
23	3200	25629.9	2236.6
23	4000	25604.3	2284.91
23	4100	25599.2	2232.12
23	4200	25649.5	2226.93
23	4300	25610	2255.61
23	4400	25686.8	2236.71
23	4600	25715.4	2260.81
23	4700	25666	2228.53
23	4900	25618.5	2259.74
23	5000	25663.3	2181.09
23	5100	25635.7	2235.81
23	5200	25621.3	2254
23	5400	25563.1	2229.01
23	5500	25659	2243.63
23	5600	25617.5	2209.14
23	5700	25654.7	2251.91
23	5800	25670.8	2205.19
23	5900	25603	2228.83
23	6000	25677.8	2239.16
23	6200	25635.8	2204.55
23	6300	25620.1	2227.37
23	6400	25635.7	2252.88
23	6500	25641	2244.24
23	6600	25662.9	2238.78
23	6700	25600.2	2240.07
23	6800	25678.5	2220.28
23	7100	25660	2237.16
23	7200	25678.6	2221.2
23	7300	25614.1	2153.23
23	7700	25664.8	2261.54
23	7800	25613.4	2231.04
23	8100	25691.2	2256.98
23	8200	25671.6	2206.1
23	8300	25675.8	2213.32
23	8400	25614.3	2222.25
23	9000	25642.7	2188.43
23	9100	25697.3	2197.05
23	9300	25657.1	2267.59
23	9400	25704.2	2295.83
23	9800	25683	2264.37
23	9900	25725.6	2244.66
23	10300	25657.1	2213.93
23	10400	25626.7	2263.85
23	10700	25663	2203.87
23	10800	25637.4	2176.61
23	10900	25631.7	2221.55
23	11000	25685.6	2239.9
23	11100	25648.4	2225.21
23	11300	25702.4	2276.96
23	11400	25679.6	2184.11
23	13000	25661.1	2224.61
23	13100	25658.1	2221.33
23	13200	25638.4	2267.39
23	13600	25694.7	2214.32
23	13700	25686.6	2284.03
23	13800	25635.1	2270.12
23	14000	25631.9	2199.09
23	14100	25662.7	2246.74
23	14200	25713.4	2182.7
24	3000	19682	2021.25
24	3100	19704.2	2053.01
24	3200	19674.7	2077.96
24	3300	19657.4	2094.91
24	3400	19658.7	2020.96
24	3500	19687.2	2054.07
24	3600	19703.8	2080.1
24	3700	19717.4	2075.74
24	3800	19750.5	2034.82
24	3900	19661.5	2052.87
24	4000	19668.8	2060.19
24	4100	19692.8	2083.53
24	4200	19679.2	2052.84
24	4300	19661.3	2075.57
24	4400	19673.6	2066.31
24	4500	19681.2	2110.9
24	4600	19656.4	2076.84
24	4800	19622.3	2058.23
24	4900	19637.1	2049.23
24	5000	19678.9	2118.82
24	5200	19669.8	2076.92
24	5300	19653	2093.64
24	5500	19636.9	2021.7
24	5600	19673.7	2073.2
24	5700	19640.8	2044.73
24	5800	19677.1	2077.09
24	5900	19700.1	2078.18
24	6100	19685.7	2052.11
24	6200	19678.4	2049.96
24	6300	19658.5	2034.86
24	6500	19699.2	2065.29
24	6600	19724.4	2051.44
24	6700	19688.7	2066.8
24	6800	19658.6	2082.84
24	6900	19703.7	2076.07
24	7000	19673.7	2088.57
24	7100	19727.8	2053.08
24	7200	19668.2	2048.86
24	7300	19674.4	1993.35
24	7400	19662.5	2087.13
24	7500	19670.5	2038.71
24	7600	19698.3	2046.17
24	7700	19711.1	2060.52
24	7800	19676.3	2044.34
24	8700	19699.2	2054.59
24	8800	19709.2	2033.69
24	8900	19674.4	2062.45
24	9000	19649.6	2072.76
24	9200	19666.9	2030.53
24	9300	19700.8	2021.52
24	9700	19736.4	2049.98
24	9800	19682.3	2044.94
24	9900	19716.6	2058.83
24	10000	19698.6	2072.49
24	10100	19692.7	2100.05
24	10200	19687.1	2082.48
24	10300	19671.9	2082.27
24	10600	19686.5	2064.85
24	10700	19640.5	2075.75
24	10800	19716.1	2073.01
24	10900	19668	2080.28
24	11000	19660.6	2070.68
24	11100	19677.8	2026.12
24	11200	19711.6	2089.76
24	11300	19704.3	2080.82
24	11400	19676.6	2090.52
24	11500	19705.1	2052.63
24	11600	19670.5	2008.54
24	11700	19672.3	2058.12
24	11800	19661.6	2077.21
24	12600	19663.8	2017.56
24	12700	19643.1	1982.12
24	12800	19654	2041.26
25	3500	24809.1	2167.65
25	3600	24823.1	2228.91
25	3700	24763.1	2169.82
25	3800	24775.7	2248.98
25	3900	24739.3	2180.73
25	4000	24798.9	2243.77
25	4100	24798.5	2219.87
25	4200	24841.3	2173.2
25	4500	24848.5	2238.86
25	4600	24761	2252.2
25	4700	24789.6	2221.08
25	5100	24751.6	2239.72
25	5200	24749	2206.06
25	5300	24808.3	2216.62
25	5600	24739.5	2189.46
25	5700	24792.5	2218.29
25	5800	24794.7	2186.08
25	6000	24798.2	2248.23
25	6100	24718.8	2216.11
25	6400	24791.1	2256.16
25	6500	24776.4	2231.03
25	6600	24761.9	2311.58
25	6700	24797.5	2272.63
25	6800	24811.7	2211.15
25	7000	24822.3	2228.59
25	7100	24773	2184.82
25	7200	24767.4	2247.27
25	7300	24735.8	2188.93
25	7500	24804.8	2219.6
25	7600	24764.6	2263.07
25	7700	24805.4	2206.36
25	7800	24755.3	2165.11
25	8000	24777.2	2161.43
25	8100	24736.5	2224.5
25	9200	24807.7	2224.41
25	9300	24795.5	2241.38
25	9400	24821.2	2193.59
25	9500	24766.1	2275.15
25	9600	24800.4	2263.07
25	10000	24777.4	2282.82
25	10100	24799.2	2225.55
25	10200	24784.3	2206.8
25	10300	24768	2234.66
25	10400	24817.5	2237.56
25	10600	24803.3	2253.9
25	10700	24783.4	2186.58
25	10800	24760.2	2222.92
25	11300	24748.6	2237.24
25	11400	24809.6	2247.32
25	11500	24786.1	2212.25
26	3500	26150.1	2267.39
26	3600	26054.3	2242.92
26	3700	26066.6	2244.95
26	3800	26050.1	2275.55
26	3900	26077.1	2254.3
26	4000	26092.8	2250.4
26	4100	26121.8	2218.77
26	4200	26094.1	2302.66
26	4300	26096.1	2243.48
26	4400	26106.7	2263.88
26	4500	26092.7	2253.68
26	4600	26104.8	2259.45
26	4700	26107.3	2238.6
26	4800	26097.7	2282.63
26	4900	26093.8	2246.78
26	5000	26108.5	2265.47
26	5100	26062	2253.84
26	5200	26082.9	2249.34
26	5300	26093	2229.92
26	5400	26103.6	2244.23
26	5500	26121.6	2276.46
26	5600	26107.9	2241.62
26	5700	26086.9	2249.79
26	5800	26111.2	2261.21
26	5900	26099	2218.38
26	6000	26086.7	2229.2
26	6100	26098.7	2234.32
26	6200	26097.4	2248.14
26	6300	26088.7	2257.47
26	6400	26090.3	2245.91
26	6500	26070.1	2237.02
26	6600	26040.1	2261.3
26	6700	26111.3	2315.82
26	6800	26108.5	2271.38
26	6900	26099.3	2248.47
26	7000	26113.9	2264.4
26	7100	26106.7	2243.62
26	7200	26088.2	2247.93
26	7300	26113.3	2245.22
26	7400	26084.1	2252.76
26	7500	26109.8	2286.47
26	7600	26101	2265.67
26	7700	26084.2	2272.63
26	7800	26062.6	2251.04
26	7900	26080.7	2252.99
26	8000	26083.1	2287.23
26	8100	26108.5	2247.19
26	8200	26085.5	2284.76
26	8300	26087.9	2260.12
26	8400	26133.1	2263.49
26	8500	26072.2	2275.37
26	8600	26113.7	2245.15
26	8700	26093.8	2260.78
26	8800	26110.4	2250.22
26	8900	26085.3	2253.24
26	9000	26086.1	2268.33
26	9100	26117.8	2258
26	9200	26091.2	2270.25
26	9300	26093.3	2257.71
26	9400	26129.3	2269.13
26	9500	26088.2	2262.24
26	9600	26104.4	2253.61
26	9700	26083.4	2253.67
26	9800	26118.3	2273.38
26	9900	26125.5	2278.47
26	10000	26095.6	2257.48
26	10100	26113.7	2275.67
26	10200	26091.8	2275.89
26	10300	26128.8	2259.27
26	10400	26106.5	2258.48
26	10500	26086.6	2252.67
26	10600	26108.1	2285.34
26	10700	26073.4	2236.99
26	10800	26093.1	2271.07
26	10900	26124.1	2248.11
26	11000	26098	2255.26
26	11100	26097.6	2285.76
26	11200	26121.9	2240.47
26	11300	26104	2273.9
26	11400	26095.6	2261.12
26	11500	26060.5	2249.79
26	11600	26070.7	2260.31
26	11700	26107	2275.8
26	11900	26100.1	2259.14
26	12000	26085.6	2258.46
26	12100	26075.8	2270.56
26	12200	26088.8	2255.86
26	12300	26107.1	2246.06
26	12400	26102.2	2253.89
26	12500	26093.3	2275.06
26	12600	26105.3	2249
26	12700	26110.7	2249.01
26	12800	26088.6	2222.91
26	12900	26078.1	2252.53
26	13000	26135.5	2277.51
26	13100	26100	2263.41
26	13200	26101.2	2263.98
26	13300	26066.8	2263.17
26	13400	26066.6	2259.31
26	13500	26070.7	2299.16
26	13600	26113	2275.57
26	13700	26119	2212.19
26	13800	26086.1	2262.68
26	13900	26097.7	2252.41
26	14000	26084.3	2260.02
26	14100	26116.5	2253.69
26	14200	26070.5	2244.73
26	14300	26114	2275.19
26	14400	26117.9	2263.16
26	14500	26095.6	2269.6
26	14600	26106.5	2266.46
26	14700	26185.2	2257.55
26	14800	26120.1	2249.45
26	14900	26114.4	2276.3
26	15000	26112.2	2275.76
26	15100	26148.2	2247.44
26	15200	26083.5	2267.35
26	15300	26120.4	2268.8
26	15400	26062.9	2211.32
26	15500	26116.8	2250.9
26	15600	26099.9	2245.64
26	15700	26114.6	2236.73
26	15800	26093.7	2227.51
26	15900	26098.7	2244.71
26	16000	26115.8	2280.67
26	16100	26094.6	2290.69
26	16200	26097	2238.17
26	16300	26104.4	2272.59
26	16400	26092	2265.75
26	16500	26079.2	2218.92
26	16600	26092.9	2244.59
26	16700	26076.7	2244.49
26	16800	26108	2261.94
26	16900	26103.4	2243.12
26	17000	26106.7	2209.84
26	17100	26092.1	2227.97
26	17200	26093.2	2223.1
26	17300	26087.3	2241.84
26	17400	26115.2	2261.75
26	17500	26066.6	2258.82
26	17600	25980	2268.99
26	18100	25980	2246.64
26	18200	25980	2217.01
27	3700	2497.04	1425.26
27	3800	2491.43	1513.48
27	3900	2484.57	1479.04
27	4000	2473.44	1504.14
27	4100	2472.38	1526.93
27	4200	2437.09	1534.73
27	4400	2476.05	1492.7
27	4500	2469.46	1517.79
27	4600	2483.58	1498.84
27	4700	2442.47	1497.6
27	4800	2413.25	1409.53
27	4900	2475.05	1516.82
27	5000	2499.49	1542.62
27	5100	2460.87	1515.43
27	5200	2482.34	1502.11
27	5300	2519.18	1469.3
27	5400	2472.81	1503.56
27	5600	2468.53	1547.61
27	5700	2465.34	1511.63
27	5800	2440.05	1523.86
27	5900	2510.78	1463.95
27	6000	2463.95	1525.69
27	6100	2512.51	1534.1
27	6200	2403.06	1480.31
27	6300	2491.29	1494.3
27	6400	2505.56	1545.39
27	6500	2477.96	1555.84
27	6600	2444.8	1459.99
27	6700	2501.86	1529.19
27	6800	2491.24	1546.9
27	6900	2481.23	1494.57
27	7000	2432.59	1555.83
27	7100	2499.38	1510.05
27	7200	2508.24	1544.34
27	7400	2476.08	1487.15
27	7500	2442.43	1530.27
27	7600	2496.29	1547.69
27	7700	2467.92	1525.08
27	7800	2526.88	1558.68
27	7900	2518.02	1527.24
27	8000	2499.71	1546.67
27	8200	2482.4	1546.03
27	8300	2499.1	1539.09
27	8400	2488.22	1527.68
27	8500	2467.47	1564.31
27	8600	2510.84	1515.17
27	8700	2457.93	1526.97
27	8800	2502.52	1503.19
27	8900	2475.83	1510.99
27	9000	2446.57	1490.62
27	9100	2487.19	1488.47
27	9200	2496.27	1507.64
27	9300	2437.85	1542.95
27	9400	2442.02	1520.96
27	9500	2441.96	1458.31
27	9600	2505.07	1472.54
27	9700	2430.43	1517.49
27	9800	2473.54	1488.8
27	9900	2493.27	1515.68
27	10000	2505.14	1478.19
27	10100	2451.93	1514.08
27	10200	2493.63	1480.28
27	10300	2581.47	1569.91
27	10400	2500.5	1526.9
27	10500	2501.49	1565.46
27	10600	2454.33	1483.62
27	10700	2479.02	1531.99
27	10800	2505.61	1490.25
27	10900	2473.37	1531.78
27	11000	2466.33	1485.46
27	11200	2415.72	1459.1
27	11300	2462.07	1517.51
27	11400	2425.23	1467.32
27	11500	2462.89	1492.05
27	11600	2502.15	1499.3
27	11800	2461.93	1500.68
27	11900	2511.66	1518.59
27	12000	2456.21	1467.55
27	12100	2443.39	1476.53
27	12200	2453.29	1494.53
27	12300	2448.42	1495.07
27	12400	2420.89	1526.38
27	12500	2481.07	1518.83
27	12600	2468	1493.34
27	12700	2502.01	1490.14
27	12800	2456.21	1495.59
27	12900	2466.89	1500.78
27	13000	2479.49	1510.49
27	13100	2516.21	1452.65
27	13200	2533.84	1450.02
27	13300	2460.68	1502.41
27	13400	2450.65	1494.58
27	13500	2432.21	1525.67
27	13600	2467.46	1481.88
27	13700	2491.75	1547.37
27	13800	2507.75	1508.68
27	13900	2513.29	1476.86
27	14000	2478.56	1492.43
27	14100	2461.59	1493.34
27	14200	2440.83	1497.34
27	14300	2472.68	1463.77
27	14400	2513.08	1493.48
27	14500	2467.11	1511.36
27	14600	2470.34	1504.18
27	14700	2512.24	1488.38
27	14800	2441.32	1483.77
27	14900	2451.09	1547.58
27	15000	2442.27	1500.92
27	15100	2473.01	1527.92
27	15200	2467.76	1497.36
27	15300	2497.43	1496.37
27	15400	2484.47	1527.6
27	15500	2489.41	1514.54
27	15600	2478.26	1495.53
27	15700	2480.5	1452.81
27	15800	2560.57	1505.04
27	16100	2467.63	1492.38
27	16200	2463.27	1550.2
27	16300	2386.08	1504.84
27	16400	2464.42	1427.39
27	16500	2495.57	1453.62
27	16600	2469.59	1480.96
27	16700	2468.33	1515.93
27	16800	2465.69	1484.26
27	16900	2447.81	1457.8
27	17000	2512.72	1531.9
27	17200	2507.03	1499.16
27	17300	2504.63	1567.41
27	17500	2452.35	1513.94
27	17600	2511.36	1520.2
27	17700	2509.6	1551.76
27	17800	2481.52	1480.73
27	17900	2444.27	1451.58
[truncated: 4,600 more rows]

## Sheet: Fig. S1 C - F-actin stability
Stabilized actin - no ANLN					Stabilized actin - 12nM ANLN					Unstabilized actin - no ANLN							Unstabilized actin - 12nM ANLN							SUMMARY
			Length (um)	Normalized				Length (um)	Normalized				Length (um)	Normalized t=10	t=20 min	t=30 min				Length (um)	Normalized t=10	t=20 min	t=30 min	Stabilized actin - no ANLN	Stabilized actin - 12nM ANLN	Unstabilized actin - no ANLN	Unstabilized actin - 12nM ANLN
length begin	001_pos1_a1	1	12.479	99.6234	length begin	002_pos1_a1	1	20.281	99.7929	length begin	003_pos1_a1	1	12.223	69.9828	43.4345	21.8441	length begin	004_pos1_a1	1	9.676	56.3249	29.3303	15.5746	99.6234	99.7929	21.8441	15.5746
length end		2	12.432		length end		2	20.239		length end		2	8.554				length end		2	5.45				100.477	98.7592	17.414	96.5126
	001_pos1_a2	1	8.796	100.477		002_pos1_a2	1	15.393	98.7592			3	5.309						3	2.838				100.393	101.522	37.9246	54.1344
		2	8.838				2	15.202				4	2.67						4	1.507				99.3284	99.5979	0	60.0919
	001_pos2_a2	1	11.704	100.393		002_pos1_a3	1	10.711	101.522															99.4623	99.0833	24.0934	24.2933
		2	11.75				2	10.874			003_pos1_a2	1	18.02	29.6892	17.414	17.414		004_pos1_a2	1	14.624	98.858	95.8903	96.5126	99.1784	101.811	82.9155	38.7087
	001_pos2_a3	1	15.188	99.3284		002_pos2_a1	1	5.969	99.5979			2	5.35						2	14.457				98.7754	97.9912	23.6416	71.6106
		2	15.086				2	5.945				3	3.138						3	14.023				100.75	98.4853	0	47.5142
	001_pos3_a1	1	15.251	99.4623		002_pos2_a2	1	24.764	99.0833			4	3.138						4	14.114				98.0995	100.253	38.7534	50.7058
		2	15.169				2	24.537																98.491	102.632	30.7575	83.0355
	001_pos3_a3	1	9.737	99.1784		002_pos2_a3	1	9.331	101.811		003_pos1_a3	1	15.072	47.3593	38.5417	37.9246		004_pos1_a3	1	9.953	65.95	62.0617	54.1344	99.0171	93.3983	25.6247	29.847
		2	9.657				2	9.5				2	7.138						2	6.564				98.0747	100.322	66.1179	37.7524
	001_pos4_a1	1	5.308	98.7754		002_pos3_a1	1	9.807	97.9912			3	5.809						3	6.177				97.0936	101.791	0	73.2867
		2	5.243				2	9.61				4	5.716						4	5.388					98.7307	31.4498	18.8023
	001_pos4_a2	1	17.205	100.75		002_pos3_a2	1	9.639	98.4853																97.9806	0	70.7073
		2	17.334				2	9.493			003_pos2_a1	1	6.427	0	0	0		004_pos2_a1	1	21.988	79.9709	68.3418	60.0919		98.7051	17.0757	45.5079
	001_pos4_a3	1	12.681	98.0995		002_pos4_a1	1	16.216	100.253			2	0						2	17.584					97.9856	3.14706	30.7349
		2	12.44				2	16.257				3	0						3	15.027						0	100.157
	001_pos6_a1	1	15.441	98.491		002_pos4_a2	1	14.819	102.632			4	0						4	13.213						12.1454	57.5337
		2	15.208				2	15.209																		0	44.0921
	001_pos6_a2	1	16.279	99.0171		002_pos4_a3	1	5.953	93.3983		003_pos2_a2	1	11.003	70.299	26.8927	24.0934		004_pos2_a2	1	11.32	49.2756	33.1449	24.2933			4.04688	62.8411
		2	16.119				2	5.56				2	7.735						2	5.578						67.7467	72.5039
	001_pos6_a3	1	6.856	98.0747		002_pos5_a1	1	17.699	100.322			3	2.959						3	3.752						24.4198	56.8112
		2	6.724				2	17.756				4	2.651						4	2.75						23.408	57.9138
	001_pos8_a1	1	7.363	97.0936		002_pos5_a2	1	8.935	101.791																	0
		2	7.149				2	9.095			003_pos2_a3	1	15.037	87.8367	85.8283	82.9155		004_pos2_a3	1	9.928	59.1559	51.5008	38.7087
						002_pos5_a3	1	12.684	98.7307			2	13.208						2	5.873
							2	12.523				3	12.906						3	5.113
						002_pos6_a1	1	6.289	97.9806			4	12.468						4	3.843
							2	6.162
						002_pos7_a2	1	9.19	98.7051		003_pos2_a4	1	11.061	68.8274	26.5256	23.6416		004_pos3_a1	1	18.13	93.3039	87.0656	71.6106
							2	9.071				2	7.613						2	16.916
						002_pos8_a1	1	13.056	97.9856			3	2.934						3	15.785
							2	12.793				4	2.615						4	12.983
											003_pos2_a5	1	10.414	9.85212	5.61744	0		004_pos3_a2	1	11.264	63.7163	47.381	47.5142
												2	1.026						2	7.177
												3	0.585						3	5.337
												4	0						4	5.352
											003_pos3_a1	1	16.076	37.8204	37.1174	38.7534		004_pos4_a1	1	17.639	77.323	61.0919	50.7058
												2	6.08						2	13.639
												3	5.967						3	10.776
												4	6.23						4	8.944
											003_pos3_a2	1	30.23	37.3239	32.0476	30.7575		004_pos4_a2	1	21.934	87.3119	82.2969	83.0355
												2	11.283						2	19.151
												3	9.688						3	18.051
												4	9.298						4	18.213
											003_pos3_a3	1	30.853	53.5864	28.5353	25.6247		004_pos4_a3	1	12.353	55.5169	33.3927	29.847
												2	16.533						2	6.858
												3	8.804						3	4.125
												4	7.906						4	3.687
											003_pos4_a1	1	11.056	93.7952	77.2974	66.1179		004_pos6_a1	1	11.888	95.7857	65.032	37.7524
												2	10.37						2	11.387
												3	8.546						3	7.731
												4	7.31						4	4.488
											003_pos4_a2	1	11.213	0	0	0		004_pos6_a2	1	19.144	80.9235	79.6751	73.2867
												2	0						2	15.492
												3	0						3	15.253
												4	0						4	14.03
											003_pos4_a3	1	9.946	84.1444	36.115	31.4498		004_pos6_a3	1	7.882	50.9135	39.0891	18.8023
												2	8.369						2	4.013
												3	3.592						3	3.081
												4	3.128						4	1.482
											003_pos4_a4	1	6.575	0	0	0		004_pos7_a1	1	19.37	86.4223	73.7894	70.7073
												2	0						2	16.74
												3	0						3	14.293
												4	0						4	13.696
											003_pos5_a1	1	26.605	30.2951	18.4364	17.0757		004_pos7_a2	1	16.54	78.555	63.9722	45.5079
												2	8.06						2	12.993
												3	4.905						3	10.581
												4	4.543						4	7.527
											003_pos5_a2	1	14.871	57.9248	13.5633	3.14706		004_pos7_a3	1	9.198	62.7636	44.1618	30.7349
												2	8.614						2	5.773
												3	2.017						3	4.062
												4	0.468						4	2.827
											003_pos5_a3	1	5.899	0	0	0		004_pos7_a4	1	30.645	99.5529	100.095	100.157
												2	0						2	30.508
												3	0						3	30.674
												4	0						4	30.693
											003_pos6_a1	1	11.881	42.4038	15.6889	12.1454		005_pos1_a1	1	13.413	73.4437	61.9101	57.5337
												2	5.038						2	9.851
												3	1.864						3	8.304
												4	1.443						4	7.717
											003_pos6_a2	1	14.447	0	0	0		005_pos1_a2	1	10.249	77.4807	52.0246	44.0921
												2	0						2	7.941
												3	0						3	5.332
												4	0						4	4.519
											003_pos7_a1	1	22.783	12.562	5.81135	4.04688		005_pos2_a1	1	16.015	79.1071	70.8086	62.8411
												2	2.862						2	12.669
												3	1.324						3	11.34
												4	0.922						4	10.064
											003_pos7_a2	1	12.808	94.8314	81.168	67.7467		005_pos2_a2	1	24.298	82.2455	71.6931	72.5039
												2	12.146						2	19.984
												3	10.396						3	17.42
												4	8.677						4	17.617
											003_pos7_a3	1	20.037	83.3258	33.5879	24.4198		005_pos3_a1	1	13.353	66.0676	56.9385	56.8112
												2	16.696						2	8.822
												3	6.73						3	7.603
												4	4.893						4	7.586
											003_pos8_a1	1	13.474	42.0885	26.5994	23.408		005_pos3_a2	1	11.6	86.3276	69.7414	57.9138
												2	5.671						2	10.014
												3	3.584						3	8.09
												4	3.154						4	6.718
											003_pos8_a2	1	14.107	5.5079	3.66485	0
												2	0.777
												3	0.517
												4	0

## Sheet: Fig. S1 D - 120 nM anillin
The overlap length between two mobile filaments during sliding events (120 nM anillin-GFP)
Event 1		Event 2		Event 3		Event 4		Event 5		Event 6
time [s]	Length [um]	Time [s]	Length [um]	Time [s]	Length [um]	Time [s]	Length [um]	Time [s]	Length [um]	Time [s]	Length [um]
0	0.731	0	0.907	0	2.63	0	0.545	0	2.864	0	0.71
5	0.812	5	1.438	5	3.295	5	0.589	5	3.396	5	0.892
10	1.237	10	1.705	10	3.362	10	0.896	10	3.881	10	0.948
15	1.796	15	1.7	15	3.498	15	0.943	15	4.264	15	1.052
20	2.062	20	2.138	20	3.664	20	1.075	20	4.612	20	1.32
25	2.225	25	2.205	25	3.714	25	1.292	25	4.781	25	1.162
30	2.766	30	2.389	30	4.007	30	1.802	30	4.597	30	1.607
35	2.939	35	2.833	35	3.923	35	1.908	35	4.447	35	1.603
40	2.803	40	2.997	40	3.722			40	4.767	40	1.722
45	2.64	45	3.148	45	3.946			45	4.767	45	1.612
50	2.745	50	3.254	50	4.088			50	4.697	50	1.696
55	2.887	55	3.179	55	3.857			55	4.673	55	1.555
60	3.023	60	3.485	60	3.952			60	4.54	60	1.542
65	2.982	65	3.419	65	4.402			65	4.639	65	1.638
70	2.907	70	3.302	70	4.435			70	4.632	70	1.982
		75	3.088	75	4.423			75	4.519	75	1.874
		80	3.592	80	4.558			80	4.941	80	1.773
		85	3.582	85	4.479			85	4.401	85	2.055
		90	3.472	90	4.676			90	4.655	90	2.07
		95	3.776	95	4.974			95	4.83	95	2.01
		100	3.513	100	4.781			100	4.728	100	1.8
		105	3.217	105	4.449			105	4.858	105	1.758
		110	3.429	110	4.961					110	1.87
		115	3.522	115	4.993					115	1.959
		120	3.7	120	5.019					120	1.904
		125	3.874	125	4.972					125	2.058
				130	4.959					130	2.002
				135	4.941

## Sheet: Fig. S1 F - AMP-PNP+hexokinase
The overlap length between two mobile filaments during sliding events (24 nM anillin-GFP, 20 units/ml hexokinase, 1 mmol/ml AMP-PNP)
Event 1		Event 2		Event 3		Event 4		Event 5		Event 6		Event 7		Event 8		Event 9		Event 10		Event 11		Event 12		Event 13		Event 14		Event 15		Event 16		Event 17		Event 18		Event 19		Event 20
Time [s]	Length [um]	Time [s]	Length [um]	Time [s]	Length [um]	Time [s]	Length [um]	Time [s]	Length [um]	Time [s]	Length [um]	Time [s]	Length [um]	Time [s]	Length [um]	Time [s]	Length [um]	Time [s]	Length [um]	Time [s]	Length [um]	Time [s]	Length [um]	Time [s]	Length [um]	Time [s]	Length [um]	Time [s]	Length [um]	Time [s]	Length [um]	Time [s]	Length [um]	Time [s]	Length [um]	Time [s]	Length [um]	Time [s]	Length [um]
0	1.565	0	0.509	0	0.848	0	0.737	0	0.545	0	0.582	0	0.143	0	2.223	0	1.332	0	0.249	0	1.129	0	0.788	0	1.096	0	1.154	0	2.545	0	4.222	0	0.499	0	0.698	0	0.688	0	0.274
10	1.695	10	0.66	10	0.943	10	0.908	10	0.802	10	1.069	10	0.624	10	2.369	10	1.27	10	0.518	10	1.439	10	1.542	10	1.281	10	1.246	10	3.23	10	4.398	10	0.808	10	1.41	10	1.115	10	0.823
20	1.537	20	0.907	20	0.868	20	1.111	20	0.991	20	1.471	20	0.671	20	2.323	20	1.269	20	0.802	20	1.768	20	2.024	20	1.39	20	1.234	20	3.123	20	4.752	20	1.049	20	1.878	20	1.422	20	0.936
30	1.73	30	1.256	30	0.941	30	1.277	30	0.936	30	1.898	30	0.841	30	2.326	30	1.406	30	0.793	30	1.864	30	1.93	30	1.398	30	1.578	30	2.988	30	4.778	30	1.325	30	1.848	30	1.654	30	1.132
40	1.674	40	1.424	40	0.917	40	1.826	40	0.831	40	2.04	40	0.988	40	2.578	40	1.604	40	0.867	40	1.68	40	1.948	40	1.562	40	1.552	40	3.209	40	4.91	40	1.437	40	2.134	40	1.705	40	1.292
50	1.822	50	1.486	50	1.218	50	1.929	50	1.005	50	2.133	50	0.976	50	2.71	50	1.738	50	1.006	50	1.693	50	1.693	50	1.603	50	2.043	50	2.997	50	5.27	50	1.289	50	2.018	50	1.792	50	1.49
60	1.725	60	1.302	60	1.188	60	1.659	60	1.133	60	2.284	60	0.933	60	2.43	60	1.383	60	1.247	60	1.595	60	1.376	60	1.942	60	1.793	60	3.048	60	5.143	60	1.415	60	2.143	60	1.824	60	1.889
70	2.013	70	1.407	70	1.336	70	1.786	70	1.217	70	2.518	70	1.349	70	2.427	70	1.734	70	1.191	70	1.633	70	1.998	70	1.941	70	1.867	70	3.233	70	5.212	70	1.48	70	2.027	70	1.977	70	2.048
80	1.794	80	1.63	80	1.361	80	1.99	80	1.223			80	1.217	80	2.606	80	1.854	80	1.156	80	1.623	80	2.119	80	1.669	80	1.918	80	3.639	80	5.437	80	1.409	80	2.223	80	1.913	80	2.111
90	2.202	90	1.997	90	1.199	90	1.739	90	1.29			90	1.322	90	2.55	90	1.881	90	1.069	90	1.989			90	1.621	90	2.097	90	3.728	90	5.6	90	1.513	90	2.371	90	1.948	90	2.294
100	2.28	100	1.925	100	1.31	100	2.111	100	1.079			100	1.511	100	2.449	100	1.963	100	1.275	100	1.615			100	1.784	100	1.965	100	3.38	100	5.296	100	1.463	100	2.277	100	2.022	100	2.377
110	2.391	110	1.765	110	1.348	110	2.288	110	1.388			110	1.656	110	2.537	110	1.856	110	1.243	110	1.661			110	1.736	110	2.278	110	3.866	110	5.429	110	1.53	110	2.815	110	1.999	110	2.616
120	2.341	120	1.838	120	1.364	120	2.087	120	1.541			120	1.701	120	2.521	120	1.404	120	1.154	120	1.8			120	1.85	120	2.369	120	3.894	120	5.421	120	1.601	120	2.604			120	2.571
130	2.655	130	2.199	130	1.303	130	2.246	130	1.543			130	1.688	130	2.605			130	1.229	130	1.532			130	1.768	130	2.301	130	3.952	130	5.709	130	1.626	130	2.548			130	2.643
140	2.453	140	2.23	140	1.234	140	2.233	140	1.53			140	1.865	140	2.831			140	1.245	140	1.567			140	1.974	140	2.655	140	3.818	140	5.464	140	1.856	140	3.065			140	2.448
150	2.479	150	2.192	150	1.178	150	2.501	150	1.675			150	1.806	150	2.572			150	1.305	150	1.693			150	1.8	150	2.693	150	4.179	150	5.526	150	2.097	150	3.399
160	2.774	160	2.268	160	1.461	160	2.395	160	1.478			160	1.902	160	2.621			160	1.39	160	1.709			160	2.083	160	2.58	160	4.193	160	6.227	160	2.5	160	2.849
170	2.761	170	2.432	170	1.404	170	2.528	170	1.603			170	1.818	170	2.771			170	1.433	170	1.926			170	1.915	170	2.508	170	4.014	170	5.513	170	2.78	170	2.965
180	2.808	180	2.144	180	1.425	180	2.556	180	1.692			180	2.023	180	2.651			180	1.349	180	2.021			180	2.009	180	2.782	180	3.949	180	6.076	180	2.588
190	2.758	190	2.225	190	1.539	190	2.798	190	1.687			190	1.8	190	2.327			190	1.485	190	1.879			190	2.292	190	3.121	190	4.458	190	5.879	190	2.263
200	2.807	200	2.732	200	1.603	200	2.686	200	1.654			200	1.997	200	2.598			200	1.568	200	1.671			200	2.149	200	3.284	200	4.507	200	5.675	200	2.444
210	2.873	210	2.248	210	1.656	210	2.347	210	1.64			210	2.052	210	2.62			210	1.551	210	1.788			210	2.161	210	3.502	210	4.253	210	5.901	210	2.505
220	2.868	220	2.373	220	1.606	220	2.572	220	1.696			220	1.95	220	2.839			220	1.383	220	1.661					220	3.517	220	4.716	220	5.658	220	2.603
230	2.637	230	2.335	230	1.476	230	2.609	230	1.758			230	1.964	230	2.499			230	1.525	230	1.925					230	3.571	230	4.244	230	5.738	230	2.741
240	2.758	240	2.334	240	1.551	240	2.713					240	1.83	240	2.478					240	2.108					240	3.699	240	4.112	240	6.071	240	2.762
250	2.863	250	2.414	250	1.539	250	2.648							250	2.618					250	2.175					250	3.637	250	4.073	250	6.311	250	2.969
260	2.78	260	2.497	260	1.61	260	3.23							260	2.817					260	2.093					260	3.611	260	4.525	260	6.177	260	2.66
270	3.034	270	2.69	270	1.655	270	3.034							270	2.765					270	2.118					270	3.541	270	4.724	270	6.305	270	2.972
280	2.92	280	2.693	280	1.461	280	2.71							280	2.64					280	1.937					280	3.827	280	4.493	280	6.205	280	3.137
290	2.83	290	2.746	290	1.402	290	2.688							290	2.578					290	2.147					290	3.696	290	4.704	290	6.219	290	3.192
300	2.881	300	2.471	300	1.493	300	2.387							300	2.596					300	2.094					300	3.788	300	4.478	300	6.407	300	3.264
310	2.87	310	2.581	310	1.566	310	2.662							310	1.967					310	1.842					310	3.905	310	4.707	310	6.186	310	2.744
320	3.038	320	2.686	320	1.919	320	2.81							320	2.51					320	2.124					320	3.817	320	4.815	320	6.262	320	3.12
330	3.104	330	2.568			330	2.738							330	2.64					330	2.196					330	3.862	330	4.734	330	6.373	330	3.058
		340	2.689			340	2.787							340	2.398					340	1.498					340	4	340	4.729	340	6.019	340	3.144
						350	2.755							350	2.299					350	1.921					350	3.62	350	4.764	350	5.822	350	3.14
						360	2.755							360	2.472					360	2.317					360	4.319	360	4.927	360	6.859	360	3.185
						370	2.806							370	2.586					370	2.118					370	3.958	370	4.93	370	6.534	370	3.234
						380	2.818							380	2.406					380	2.011					380	3.69	380	4.86	380	6.779	380	3.246
														390	2.549					390	2.139					390	3.913	390	4.965	390	6.644	390	3.188
														400	2.474											400	4.253	400	4.539	400	6.709	400	2.967
														410	2.668											410	4.142	410	5.067	410	6.754	410	3.219
														420	2.434											420	3.938	420	5.375	420	6.863	420	3.141
																										430	4.138	430	5.264	430	6.835	430	3.352
																										440	4.31	440	5.366	440	6.754	440	3.309
																												450	5.268	450	6.907
																												460	5.199	460	6.75
																												470	5.125	470	6.751
																												480	4.54	480	6.68
																												490	5.02	490	6.916
																												500	5.322	500	6.635
																												510	5.324	510	6.847
																												520	4.39	520	7.077
																												530	5.427	530	6.792
														54	1.906													540	5.264	540	6.944
														55	2.103													550	5.257	550	6.443
														56	1.833													560	5.446	560	6.824
														57	1.905
														58	1.93
														59	2.152
														60	1.898
														61	2.118
														62	2.045
														63	2.137
														64	2.02
														65	1.852
														66	1.909
														67	2.028
														68	2.143
														69	2.102
														70	2.235
														71	2.114
														72	2.018
														73	2.18
														74	2.052
														75	2.108
														76	2.247
														77	2.256
														78	2.14
														79	2.095
														80	2.382
														81	1.984
														82	2.123
														83	2.123
														84	2.232
														85	2.206
														86	2.07
														87	2.287
														88	2.171
														89	1.91
														90	2.378
														91	2.158
														92	2.357
														93	2.223
														94	2.191
														95	2.326
														96	2.152
														97	2.192
														98	2.125
														99	2.103
														100	2.226
														101	2.043
														102	2.292
														103	2.334
														104	2.304
														105	2.232
														106	2.077
														107	2.108
														108	2.285
														109	2.287
														110	2.295
														111	2.224
														112	2.364
														113	2.503
														114	2.175
														115	2.229
														116	2.309
														117	2.343
														118	2.283
														119	2.362
														120	2.591
														121	2.36
														122	2.314
														123	2.3
														124	2.218
														125	2.4
														126	2.314
														127	2.301
														128	2.313
														129	2.217
														130	2.381
														131	2.299
														132	2.391
														133	2.382

[truncated: 12 more sheets: Fig. S1 I - Fits, Fig. S1 J - Intensity, Fig. S1 K - Sliding velocity, Fig. S1 L - Sliding velocity, Fig. 2 & S2- Stretching in OT, Fig.2 & S2 - Dist to rupture, Fig. 2 & S2- Concentration chng, Fig. 2 & S2- Anillin intensity, Fig. 3 - Disassembly, Fig. 4 & S4 - Rings, Mass Spec, Primers]
